# Supplementary material for: Global Regulatory Functions of the Staphylococcus aureus Endoribonuclease III in Gene Expression
Source: PLoS Genet. 2012 Jun 28;8(6):e1002782. doi: 10.1371/journal.pgen.1002782 (PMC3386247; doi:10.1371/journal.pgen.1002782)
Supplement: Table S2 — List of reads corresponding to rRNA and tRNA operons and to their antisense RNAs. Co-immunoprecipitation (coIP) was done with flag tagged E135A (strain EL78), WT (strain EL79) and D63A (strain EL80) RNase III. In yellow: control experiment was carried out with the untagged WT protein (RN6390). Total RNAs were prepared from cultures grown at the exponential (4 h, Exp) and late exponential (6 h, Late Exp) phase. The overlap between a mapping location and a gene annotation was at least 10 nucleotides long. Each single overlap counting was normalized by the number of mappings of the overlapping read and the number of overlaps of the mapping. (XLS) [file pgen.1002782.s009.xls]

## Sheet: Sheet1
Table S2: List of reads corresponding to rRNA and tRNA operons and to their antisense RNAs. Co-immunoprecipitation (coIP) was done with flag tagged E135A (strain EL78), WT (strain EL79) and D63A (strain EL80) RNase III. In yellow: control experiment was carried out with the untagged WT protein (RN6390). Total RNAs were prepared from cultures grown at the exponential (4h, Exp) and late exponential…
# Minimal overlap [bp]: 10
# Required strand orientation: sense
									Exp Phase	Exp Phase	Exp Phase	Exp Phase	Late Exp Phase	Late Exp Phase	Late Exp Phase	Late Exp Phase
Location	Strand	Length	PID	Gene	Synonym	Code	COG	Product	IP_EL78	IP_EL79	IP_EL80	RN_6390	IP_EL78	IP_EL79	IP_EL80	RN_6390	Comments
24159..24234	+	75	29165615	-	SAtRNA01	-	-	Anticodon: TTC	62.3333	28.5	48.125	23.8333	97.3333	79.1667	118.5	93	tRNAGlu
24235..24241	+	6	29165615	-	IGR_SAtRNA01_SAtRNA02	-	-	-	0	0	0	0	0	0	0	0
24242..24314	+	73	29165615	-	SAtRNA02	-	-	Anticodon: GTC	11.3333	8.66667	4.66667	7.5	2	5.25	1	7.75	tRNAAsp
24315..24349	+	34	29165615	-	3UTR_SAtRNA02	-	-	-	0.5	0	0	0	0	0	0	0
496912..497005	+	93	29165615	-	SAtRNA03	-	-	Anticodon: TGA	57	3.5	56.5	4	17	26.8333	5.5	9	tRNASer
497006..497075	+	69	29165615	-	3UTR_SAtRNA03	-	-	-	2	0	1	0	0	1	0	0
505921..506160	+	239	29165615	-	5UTR_SArRNA01	-	-	-	188.508	2.06667	291.933	1	59.3833	29.9333	119.658	0.2
506161..507715	+	1555	29165615	-	SArRNA01	-	-	16S ribosomal RNA	397.142	111.75	376.708	96.8667	646.583	1661.72	3712.33	113	Accumulation of pre16S rRNA in ∆rnc mutant strain
507716..507804	+	88	29165615	-	IGR_SArRNA01_SAtRNA04	-	-	-	551.151	1.7	4897.79	1.4	19.4833	20.6968	1187.76	0
507805..507881	+	77	29165615	-	SAtRNA04	-	-	Anticodon: GAT	33.394	9.62619	84.5702	11.981	4.66667	1.33333	19.9583	12.5	tRNAIle, accumulation of pretRNA in ∆rnc mutant strain
507882..507899	+	17	29165615	-	IGR_SAtRNA04_SAtRNA05	-	-	-	2.20833	0	11.8917	0	0	0	2.29167	0
507900..507975	+	76	29165615	-	SAtRNA05	-	-	Anticodon: TGC	126.787	145.51	25.0905	119.614	2.25	2.25	5.75	14.5833	tRNAAla, accumulation of pretRNA in ∆rnc mutant strain
507976..508188	+	212	29165615	-	IGR_SAtRNA05_SArRNA02	-	-	-	12.3333	0	26.6917	0	1.85	4.8	9.475	0
508189..511111	+	2923	29165615	-	SArRNA02	-	-	23S ribosomal RNA	2407.21	361.36	1217.52	342.783	1178.35	1326.59	1656.03	168.9	Unprocessed in ∆rnc mutant strain
511112..511183	+	71	29165615	-	IGR_SArRNA02_SArRNA03	-	-	-	16.825	0.4	65.6917	0	8.55	0.2	108	0
511184..511298	+	115	29165615	-	SArRNA03	-	-	5S ribosomal RNA	1016.43	26.7722	153.906	17.9722	3670.53	670.644	174.197	26.6373	Accumulation of pre5SrRNA in ∆rnc mutant strain
511299..511349	+	50	29165615	-	3UTR_SArRNA03	-	-	-	16.6667	0.5	65.0833	0	16.9167	3.825	12.5417	0
549601..549615	+	14	29165615	-	5UTR_SArRNA04	-	-	-	1	0	0.5	0	0	0	0	0
549616..549730	+	115	29165615	-	SArRNA04	-	-	5S ribosomal RNA	815.081	24.9722	107.272	15.0722	3298.66	608.952	110.222	17.0373	Slight accumulation of pre5SrRNA in ∆rnc mutant strain
549731..549738	+	7	29165615	-	IGR_SArRNA04_SAtRNA06	-	-	-	0	0	0	0	0	0	0	0
549743..549818	+	76	29165615	-	SAtRNA06	-	-	Anticodon: TAC	52.3762	50.4262	18.8119	42.7667	3.33333	5.66667	2	4.25	tRNAVal
549819..549834	+	15	29165615	-	IGR_SAtRNA06_SAtRNA07	-	-	-	0	0	0.25	0	0	0	0	0
549835..549910	+	76	29165615	-	SAtRNA07	-	-	Anticodon: TGT	17.5	7.16667	7.41667	6	42.6667	22.6667	14.6667	90.5333	tRNAThr
549911..549916	+	5	29165615	-	IGR_SAtRNA07_SAtRNA08	-	-	-	0	0	0	0	0	0	0	0
549917..549989	+	73	29165615	-	SAtRNA08	-	-	Anticodon: TTT	9.06667	8.44167	2.11667	5.21667	0	3.66667	0.333333	4.58333	tRNALys
549990..549996	+	6	29165615	-	IGR_SAtRNA08_SAtRNA09	-	-	-	0	0	0	0	0	0	0	0
550023..550097	+	75	29165615	-	SAtRNA09	-	-	Anticodon: GCC	35.5	20	13	26.6667	30.5	16.5	9.5	231.5	tRNAGly
550098..550104	+	5	29165615	-	IGR_SAtRNA09_SAtRNA10	-	-	-	0	0	0	0	0	0	0	0
550105..550193	+	89	29165615	-	SAtRNA10	-	-	Anticodon: TAA	14.5	1	9.5	4	32.5	61.5	19	26	tRNALeu
550194..550198	+	4	29165615	-	IGR_SAtRNA10_SAtRNA11	-	-	-	0	0	0	0	0	0	0	0
550199..550275	+	77	29165615	-	SAtRNA11	-	-	Anticodon: ACG	57.3333	8.5	32.5	10	469.5	775.5	91.5	286	tRNAArg
550276..550281	+	5	29165615	-	IGR_SAtRNA11_SAtRNA12	-	-	-	0	0	0	0	0	0	0	0
550296..550369	+	74	29165615	-	SAtRNA12	-	-	Anticodon: TGG	19.45	17.0333	1.7	19.6667	1	0	0	2	tRNAPro
550370..550375	+	5	29165615	-	IGR_SAtRNA12_SAtRNA13	-	-	-	0	0	0	0	0	0	0	0
550393..550468	+	76	29165615	-	SAtRNA13	-	-	Anticodon: TGC	142.745	145.51	37.8238	119.614	3.25	2.25	10.9167	14.25	tRNAAla, accumulation of pretRNA in ∆rnc mutant strain
550569..550588	+	19	29165615	-	IGR_SAtRNA13_SArRNA05	-	-	-	1.23333	0	6.26667	0	0.6	0.1	15.9167	0
550589..552143	+	1555	29165615	-	SArRNA05	-	-	16S ribosomal RNA	408.683	108.75	439.167	97.0333	637.333	1634.13	3686.58	114.5	Accumulation of pre16SrRNA in ∆rnc mutant strain
552144..552235	+	91	29165615	-	IGR_SArRNA05_SAtRNA14	-	-	-	723.926	4.03333	6056.87	2.06667	60.9	29.8635	1251.65	0
552236..552312	+	77	29165615	-	SAtRNA14	-	-	Anticodon: GAT	19.3524	9.62619	30.0119	11.981	5.16667	1.33333	11	12.5	Accumulation of pretRNA in ∆rnc mutant strain
552313..552479	+	166	29165615	-	IGR_SAtRNA14_SArRNA06	-	-	-	20.6667	0.5	58.6833	0	2.6	4.8	15.6	0
552480..555402	+	2923	29165615	-	SArRNA06	-	-	23S ribosomal RNA	2425.75	360.36	1283.77	344.033	1204.1	1350.09	1716.65	168.9	Accumulation of pre23SrRNA in ∆rnc mutant strain
555403..555474	+	73	29165615	-	IGR_SArRNA06_SArRNA07	-	-	-	155.142	1.4	702.742	0	32.3	2.2	417.667	0
555475..555589	+	115	29165615	-	SArRNA07	-	-	5S ribosomal RNA	1022.72	26.7722	171.364	17.9722	3670.53	672.644	181.864	26.6373	Accumulation of pre5SrRNA in ∆rnc strain
555590..555640	+	50	29165615	-	3UTR_SArRNA07	-	-	-	16.6667	0.5	65.0833	0	16.9167	3.825	13.2083	0
827307..827371	-	64	29165615	-	3UTR_SAtRNA15	-	-	-	0	1	1.5	0	0	0	0	0
827372..827443	-	72	29165615	-	SAtRNA15	-	-	Anticodon: CCG	0	0	0.5	0	2	0	0	3	tRNAArg, accumulation of pretRNA in ∆rnc mutant strain
1002606..1002630	-	24	29165615	-	3UTR_SAtRNA16	-	-	-	1	0	0	0	0	0	0	0
1002631..1002719	-	89	29165615	-	SAtRNA16	-	-	Anticodon: GCT	8	3	7	0	15	9	1	20	tRNASer
1002720..1002721	-	2	29165615	-	IGR_SAtRNA16_SAtRNA17	-	-	-	0	0	0	0	0	0	0	0
1002722..1002796	-	75	29165615	-	SAtRNA17	-	-	Anticodon: GTT	19.3333	6.16667	8	15	39	23.3333	12.25	80.6667	tRNAAsn
1152127..1152193	-	66	29165615	-	3UTR_SAtRNA18	-	-	-	10	1	1	0	0	0	0	0
1152194..1152267	-	74	29165615	-	SAtRNA18	-	-	Anticodon: TCT	32.15	29.5833	5	20.5	9	8	5.25	24	tRNAArg, accumulation of pretRNA in ∆rnc mutant strain
1152268..1152282	-	14	29165615	-	5UTR_SAtRNA18	-	-	-	0	0	0.5	0	0	0	0	0
1881847..1881935	-	89	29165615	-	SAtRNA19	-	-	Anticodon: GGA	3	3.5	0	2.5	0	0	0	0.333333	tRNASer
1881936..1881989	-	53	29165615	-	IGR_SAtRNA19_SAtRNA20	-	-	-	2	0	0.5	0	0	0	0.5	0
1881990..1882061	-	72	29165615	-	SAtRNA20	-	-	Anticodon: TTC	20.5833	19	25.375	15.3333	2.33333	8.41667	7.5	1.66667	tRNAGlu
1882062..1882062	-	1	29165615	-	IGR_SAtRNA20_SAtRNA21	-	-	-	0	0	0	0	0	0	0	0
1882063..1882137	-	75	29165615	-	SAtRNA21	-	-	Anticodon: GTT	22.0833	6.16667	8.08333	16	39	23.5833	15.75	81.5	tRNAsn
1882138..1882154	-	16	29165615	-	IGR_SAtRNA21_SAtRNA22	-	-	-	0	0	0.333333	0	0	0.333333	1	1.66667
1882155..1882228	-	74	29165615	-	SAtRNA22	-	-	Anticodon: TCC	12.8333	6	13.3333	10.5	15.5	14	8	4.5	tRNAGly, accumulation of pretRNA in ∆rnc mutant strain
1882229..1882243	-	14	29165615	-	IGR_SAtRNA22_SAtRNA23	-	-	-	0.333333	0	0	0	0	0	0	0
1882244..1882319	-	76	29165615	-	SAtRNA23	-	-	Anticodon: GTG	32.8333	6	25	9.5	26	26.8333	11	75.3333	tRNAHis
1882320..1882332	-	12	29165615	-	IGR_SAtRNA23_SAtRNA24	-	-	-	0	0	0	0	0	0	0	0
1882333..1882405	-	73	29165615	-	SAtRNA24	-	-	Anticodon: GAA	15.8167	6.44286	7.5	5.98333	59	28.5	7	22.1667	tRNAPhe
1882404..1882421	-	17	29165615	-	IGR_SAtRNA24_SAtRNA25	-	-	-	0	0	0	0	0	0	0.4	0
1882422..1882497	-	76	29165615	-	SAtRNA25	-	-	Anticodon: GTC	16.1667	11.6667	8.33333	7.83333	10.3333	19.3333	3	84.9167	tRNAAsp
1882498..1882518	-	20	29165615	-	IGR_SAtRNA25_SAtRNA26	-	-	-	0	0	0	0	0	0.25	0	0
1882519..1882592	-	74	29165615	-	SAtRNA26	-	-	Anticodon: CAT	70	34.5	30	50	18	14	5	16.5	tRNAMet
1882593..1882608	-	15	29165615	-	5UTR_SAtRNA26	-	-	-	0	0	0	0	0	0	0	0
1916232..1916289	-	57	29165615	-	3UTR_SAtRNA27	-	-	-	0	0	0	0	0	0	0	0
1916290..1916373	-	84	29165615	-	SAtRNA27	-	-	Anticodon: CAA	5.5	1.5	3	1.5	16	14	0.5	11	tRNALeu
1916374..1916411	-	37	29165615	-	IGR_SAtRNA27_SAtRNA28	-	-	-	0.5	0	0	0	0	0	0	0
1916412..1916486	-	75	29165615	-	SAtRNA28	-	-	Anticodon: TCC	7.16667	2	4.16667	0.5	2	0	4	0.5	tRNAGly
1916487..1916589	-	102	29165615	-	IGR_SAtRNA28_SAtRNA29	-	-	-	6.66667	0.5	3	1	3	0	4	2.5
1916590..1916664	-	75	29165615	-	SAtRNA29	-	-	Anticodon: TCC	6.16667	0.5	4.5	7.5	0	0	0	0	tRNAGly
1916665..1916671	-	16	29165615	-	IGR_SAtRNA29_SAtRNA30	-	-	-	0	0	0	0	0	0	0	0
1916672..1916745	-	74	29165615	-	SAtRNA30	-	-	Anticodon: GCA	39	7	9.33333	4	4	1.5	0	14	tRNACys
1916746..1916750	-	4	29165615	-	IGR_SAtRNA30_SAtRNA31	-	-	-	0	0	0	0	0	0	0	0
1916751..1916822	-	72	29165615	-	SAtRNA31	-	-	Anticodon: TTG	18.8333	14.5	4.5	13.5	42	57.5	14	212.5	tRNAGln
1916823..1916833	-	10	29165615	-	IGR_SAtRNA31_SAtRNA32	-	-	-	0	0.5	0	0	0	0	0	0
1916834..1916906	-	73	29165615	-	SAtRNA32	-	-	Anticodon: GTG	2.5	0	3.5	1.5	7.5	12.3333	3.5	17.3333	tRNAHis
1916907..1916908	-	2	29165615	-	IGR_SAtRNA32_SAtRNA33	-	-	-	0	0	0	0	0	0	0	0
1916909..1916982	-	74	29165615	-	SAtRNA33	-	-	Anticodon: CCA	21	3	26.5	3	9.5	19.5	13.5	7	tRNATrp
1916983..1916997	-	14	29165615	-	IGR_SAtRNA33_SAtRNA34	-	-	-	0	0	0	0	0	0	0	0
1916998..1917078	-	81	29165615	-	SAtRNA34	-	-	Anticodon: GTA	6	5.75	2	8.25	1.5	1	1	1.5	tRNATyr
1917079..1917083	-	5	29165615	-	IGR_SAtRNA34_SAtRNA35	-	-	-	0	0	0	0	0	0	0	0
1917084..1917159	-	76	29165615	-	SAtRNA35	-	-	Anticodon: TGT	17.5	6.16667	6.66667	7	42.6667	22.6667	12.6667	90.2	tRNAThr
1917160..1917166	-	6	29165615	-	IGR_SAtRNA35_SAtRNA36	-	-	-	0	0	0	0	0	0	0	0
1917167..1917239	-	73	29165615	-	SAtRNA36	-	-	Anticodon: GAA	10.15	5.44286	2.5	4.98333	34	11.8333	6	10.3333	tRNAPhe
1917240..1917257	-	17	29165615	-	IGR_SAtRNA36_SAtRNA37	-	-	-	0.833333	0	0	0	0	0	0.4	0
1917258..1917333	-	76	29165615	-	SAtRNA37	-	-	Anticodon: GTC	17	11.6667	8.33333	7.83333	11.3333	18.3333	3	84.9167	tRNAAsp
1917334..1917354	-	20	29165615	-	IGR_SAtRNA37_SAtRNA38	-	-	-	0	0	0	0	0	0.25	0	0
1917355..1917428	-	74	29165615	-	SAtRNA38	-	-	Anticodon: CAT	70	34.5	30	50	18	14	5	16.5	tRNAMet
1917429..1917442	-	13	29165615	-	IGR_SAtRNA38_SAtRNA39	-	-	-	0	0	0	0	0	0	0	0
1917443..1917535	-	93	29165615	-	SAtRNA39	-	-	Anticodon: TGA	39.5	3.5	49	3.5	11	16.3333	9	9.5	tRNASer
1917536..1917573	-	37	29165615	-	IGR_SAtRNA39_SAtRNA40	-	-	-	0	0	0.5	0	0	0	0	0
1917574..1917649	-	76	29165615	-	SAtRNA40	-	-	Anticodon: GTC	15.8333	11	7.66667	7.83333	10.3333	18.3333	3	84.4167	tRNAAsp
1917650..1917659	-	9	29165615	-	IGR_SAtRNA40_SAtRNA41	-	-	-	0	0	0	0	0	0	0	0
1917660..1917749	-	90	29165615	-	SAtRNA41	-	-	Anticodon: TGA	2	0.5	0	0.5	2	3.83333	0.5	0.5	tRNASer
1917750..1917758	-	8	29165615	-	IGR_SAtRNA41_SAtRNA42	-	-	-	0	0	0	0	0	0	0	0
1917759..1917832	-	74	29165615	-	SAtRNA42	-	-	Anticodon: CAT	15.2	3.80952	2	7.58333	3	1	3	5	tRNAMet
1917833..1917857	-	24	29165615	-	IGR_SAtRNA42_SAtRNA43	-	-	-	1	0	1	0	0	0	0	0
1917858..1917934	-	77	29165615	-	SAtRNA43	-	-	Anticodon: CAT	6.2	0	8.66667	5	0	0	0	3	tRNAMet
1917935..1917955	-	20	29165615	-	IGR_SAtRNA43_SAtRNA44	-	-	-	0	0	0.666667	0	0	0	0	0
1917956..1918031	-	76	29165615	-	SAtRNA44	-	-	Anticodon: TGC	113.179	130.493	14.5238	105.198	2.75	2.25	4.25	15.5833	tRNAAla
1918032..1918050	-	18	29165615	-	IGR_SAtRNA44_SAtRNA45	-	-	-	0.666667	0	0.5	0	0	0	0	0
1918049..1918122	-	74	29165615	-	SAtRNA45	-	-	Anticodon: TGG	21.0667	18.4833	1.7	21.5167	1	0	1	2	tRNAPro
1918123..1918131	-	9	29165615	-	IGR_SAtRNA45_SAtRNA46	-	-	-	0	0	0	0	0	0	0	0
1918132..1918205	-	74	29165615	-	SAtRNA46	-	-	Anticodon: ACG	9	2	3.5	2.5	39.5	17.5	6.5	22	tRNAArg
1918206..1918223	-	17	29165615	-	IGR_SAtRNA46_SAtRNA47	-	-	-	0.5	0	0	0	0.5	1	1	0
1918224..1918312	-	89	29165615	-	SAtRNA47	-	-	Anticodon: TAA	22	5	9.5	3	30.5	66.5	37	23	tRNALeu
1918313..1918322	-	9	29165615	-	IGR_SAtRNA47_SAtRNA48	-	-	-	0	0	0	0	0	0	0	0
1918323..1918397	-	75	29165615	-	SAtRNA48	-	-	Anticodon: GCC	30.6667	12	14	21.1667	30.5	17.5	10.8333	229	tRNAGly
1918398..1918400	-	2	29165615	-	IGR_SAtRNA48_SAtRNA49	-	-	-	0	0	0	0	0	0	0	0
1918401..1918482	-	82	29165615	-	SAtRNA49	-	-	Anticodon: TAG	29	5	2	6	21	28	9.33333	4.5	tRNALeu
1918483..1918485	-	2	29165615	-	IGR_SAtRNA49_SAtRNA50	-	-	-	0	0	0	0	0	0	0	0
1918486..1918561	-	76	29165615	-	SAtRNA50	-	-	Anticodon: TTT	43.05	23.6762	4.86667	32.5	29.5	13.1667	8.16667	31.8667	tRNALys
1918562..1918566	-	4	29165615	-	IGR_SAtRNA50_SAtRNA51	-	-	-	0	0	0	0	0	0	0	0
1918567..1918642	-	76	29165615	-	SAtRNA51	-	-	Anticodon: TGT	18	5.66667	7.66667	7	42.6667	22.6667	12.8667	90.2	tRNAThr
1918643..1918658	-	15	29165615	-	IGR_SAtRNA51_SAtRNA52	-	-	-	0	0	0	0	0.666667	0.666667	1.33333	0.833333
1918659..1918734	-	76	29165615	-	SAtRNA52	-	-	Anticodon: TAC	48.1095	44.4762	21.0619	39.85	2.33333	6.16667	5.33333	4.25	tRNAVal, accumulation of pretRNA in ∆rnc mutant strain
1918735..1918745	-	10	29165615	-	IGR_SAtRNA52_SArRNA08	-	-	-	0	0	3.83333	0	0	0	0.583333	0
1918746..1918860	-	115	29165615	-	SArRNA08	-	-	5S ribosomal RNA	579.92	16.7222	88.025	9.88889	3494.69	546.864	142.306	23.7111	Accumulation of pre5SrRNA in ∆rnc mutant strain
1918861..1918934	-	73	29165615	-	IGR_SrRNA08_SArRNA09	-	-	-	30.1167	0.4	144.328	0	12.2833	0.666667	155.967	0.2
1918933..1921855	-	2923	29165615	-	SArRNA09	-	-	23S ribosomal RNA	1472.38	274.11	883.394	281.25	1205.02	1314.83	1638.36	159.733	Accumulation of pre23SrRNA in ∆rnc mutant strain
1921856..1922068	-	212	29165615	-	IGR_SArRNA09_SAtRNA53	-	-	-	14	0	40.2583	0.2	2.35	6.53333	13.5417	0
1922069..1922144	-	76	29165615	-	SAtRNA53	-	-	Anticodon: TGC	114.637	130.493	22.2321	105.198	2.75	2.25	5.16667	15.5833	tRNAAla, accumulation of pretRNA in ∆rnc mutant strain
1922145..1922162	-	17	29165615	-	IGR_SAtRNA53_SAtRNA54	-	-	-	1.29167	0	9.66667	0	0	0	1.70833	0
1922163..1922239	-	77	29165615	-	SAtRNA54	-	-	Anticodon: GAT	34.8607	10.15	85.3452	10.231	5.66667	1.33333	20.0417	12	tRNAIle, accumulation of pretRNA in ∆rnc mutant strain
1922240..1922328	-	88	29165615	-	IGR_SAtRNA54_SArRNA10	-	-	-	402.685	1.2	4225.58	1.4	17.4	19.5302	1078.58	0
1922329..1923883	-	1555	29165615	-	SArRNA10	-	-	16S ribosomal RNA	338.892	98.0667	349.592	89.65	630.75	1503.63	3538.9	103.75	Accumulation of pre16SrRNA in ∆rnc mutant strain
1923884..1924291	-	407	29165615	-	5UTR_SArRNA10	-	-	-	127.442	1.5	181.917	2.5	43.6333	45.0333	147.942	0.2
2109025..2109042	-	17	29165615	-	3UTR_SArRNA11	-	-	-	0	0	0	0	0	0.125	0.25	0
2109040..2109157	-	117	29165615	-	SArRNA11	-	-	5S ribosomal RNA	598.206	16.9722	94.6917	9.88889	3497.41	549.644	143.056	23.854	Slight accumulation of pre5SrRNA in ∆rnc mutant strain
2109158..2109229	-	71	29165615	-	IGR_SArRNA11_SArRNA12	-	-	-	30.1167	0.4	144.828	0	12.2833	0.666667	155.767	0.2
2109230..2112152	-	2923	29165615	-	SArRNA12	-	-	23S ribosomal RNA	1472.38	274.11	884.394	281.25	1205.02	1314.83	1638.36	159.733	Accumulation of pre23S rRNA in ∆rnc mutant strain
2112153..2112623	-	470	29165615	-	IGR_SArRNA12_SArRNA13	-	-	-	760.843	2.53333	6522.97	2.26667	65.6667	36.7302	1504.86	0
2112622..2114176	-	1555	29165615	-	SArRNA13	-	-	16S ribosomal RNA	367.542	97.3167	428.267	88.5667	597.5	1435.55	3431.59	104	Accumulation of pre16S rRNA in ∆rnc mutant strain
2114177..2114293	-	116	29165615	-	IGR_SArRNA13_SAtRNA55	-	-	-	48.6083	1.5	59.25	2.5	30.8833	44.8333	51.125	0.2
2114294..2114367	-	74	29165615	-	SAtRNA55	-	-	Anticodon: TCC	15.5	6	18	11.5	15.5	14.2	9.26667	4.5	tRNAGly, accumulation of pretRNA in ∆rnc mutant strain
2114368..2114385	-	17	29165615	-	IGR_SAtRNA55_SAtRNA56	-	-	-	0	0	0.333333	0	0	0	0.6	0
2114386..2114471	-	86	29165615	-	SAtRNA56	-	-	Anticodon: GAG	2.5	0.5	2.83333	0.5	4	1	0.6	0.5	tRNALeu, accumulation of pretRNA in ∆rnc mutant strain
2114472..2114513	-	42	29165615	-	5UTR_SAtRNA56	-	-	-	0.5	0	3.83333	0	0	0	0.6	0
2230190..2230224	-	34	29165615	-	3UTR_SAtRNA57	-	-	-	0.666667	0	0	0	0	0	0	0
2230225..2230300	-	76	29165615	-	SAtRNA57	-	-	Anticodon: TTT	20.2167	19.1762	3.36667	13.5	4.5	5.16667	1.33333	4.86667	tRNALys
2230301..2230303	-	2	29165615	-	IGR_SAtRNA57_SAtRNA58	-	-	-	0	0	0	0	0	0	0	0
2230304..2230378	-	75	29165615	-	SAtRNA58	-	-	Anticodon: TTG	116	26	50.5	34.5	408	490	161.4	1976.5	tRNAGln
2230379..2230387	-	8	29165615	-	IGR_SAtRNA58_SAtRNA59	-	-	-	0	0	0	0	0	0	0	0
2230388..2230471	-	84	29165615	-	SAtRNA59	-	-	Anticodon: GTA	11.5	7.75	4.5	9.25	1.5	1	1	4.5	tRNATyr
2239472..2230500	-	28	29165615	-	IGR_SAtRNA59_SAtRNA60	-	-	-	32.5548	31.0714	30.7601	27.5417	2.33333	4.58333	7.33333	2.95833
2230501..2230576	-	76	29165615	-	SAtRNA60	-	-	Anticodon: TAC	24.3048	22.2381	9.61429	19.925	1.16667	3.08333	1.66667	2.125	tRNAVal, accumulation of pretRNA in ∆rnc mutant strain
2230577..2230583	-	6	29165615	-	IGR_SAtRNA60_SAtRNA61	-	-	-	0	0	0	0	0	0	0	0
2230584..2230655	-	72	29165615	-	SAtRNA61	-	-	Anticodon: TTC	7.16667	8.83333	22.1458	7.41667	1.16667	1.5	5.83333	0.333333	tRNAGlu
2230656..2230656	-	1	29165615	-	IGR_SAtRNA61_SAtRNA62	-	-	-	0	0	0	0	0	0	0	0
2230657..2230731	-	75	29165615	-	SAtRNA62	-	-	Anticodon: GTT	20.25	6.5	25.0833	15	38	24.5	17.4167	80.5	tRNAAsn
2230732..2230741	-	9	29165615	-	IGR_SAtRNA62_SAtRNA63	-	-	-	0	0	0	0	0	0	0	0
2230742..2230856	-	115	29165615	-	SArRNA14	-	-	5S ribosomal RNA	580.92	16.7222	90.9417	9.88889	3494.87	549.314	141.922	23.7111	Accumulation of pre5S rRNA in ∆rnc mutant strain
2230857..2230928	-	71	29165615	-	IGR_SArRNA14_SArRNA15	-	-	-	30.1167	0.4	144.328	0	12.2833	0.666667	155.767	0.2
2230929..2233851	-	2923	29165615	-	SArRNA15	-	-	23S ribosomal RNA	1472.38	274.11	884.394	281.25	1205.02	1314.83	1638.36	159.733	Accumulation of pre23S rRNA in ∆rnc mutant strain
2233852..2234320	-	468	29165615	-	IGR_SArRNA15_SArRNA16	-	-	-	760.543	2.53333	6522.57	2.26667	65.6667	36.7302	1504.76	0
2234321..2235875	-	1555	29165615	-	SArRNA16	-	-	16S ribosomal RNA	379.475	98.0667	452.883	89.65	630.5	1503.8	3569.86	103.75	Accumulation of pre16S rRNA in ∆rnc mutant strain
2235876..2236071	-	195	29165615	-	5UTR_SArRNA16	-	-	-	97.6083	4.16667	208.333	1	22.7167	27.3667	59.525	0.2
843794..844155	+	359	29165615	-	SA_tmRNA01	-	-	tmRNA	20	3	16	12	4	9	5	2	Mature tmRNA
1483784..1484168	-	385	29165615	-	SA_rnpB	-	-	RNase_P_RNA	14.5	0.5	10.5	1	8	7	7	1	Mature RNA of the RNase P
501414..501696	+	101	29165615	-	SA_SRP_RNA	-	-	SRP_RNA	47	2	15	7	34	33	45	7	Mature 4.5S RNA
1660498..1660771	-	191	29165615	-	6S_RNA	-	-	6S_RNA	18	0	5.5	3	14	12	17	14	Mature 6S RNA
Antisense to rRNA and tRNA operons and other non-coding RNAs									Exp Phase	Exp Phase	Exp Phase	Exp Phase	Late Exp Phase	Late Exp Phase	Late Exp Phase	Late Exp Phase
Location	Strand	Length	PID	Gene	Antisense to	Code	COG	Antisense to	IP_EL78	IP_EL79	IP_EL80	RN_6390	IP_EL78	IP_EL79	IP_EL80	RN_6390
24159..24234	-	75	29165615	-	SAtRNA01	-	-	Anticodon: TTC	0	0	0	0	0	0	0	0
24235..24241	-	6	29165615	-	IGR_SAtRNA01_SAtRNA02	-	-	-	0	0	0	0	0	0	0	0
24242..24314	-	73	29165615	-	SAtRNA02	-	-	Anticodon: GTC	0	0	0	0	0	0	0	0
24315..24349	-	34	29165615	-	3UTR_SAtRNA02	-	-	-	0	0	0	0	0	0	0	0
496912..497005	-	93	29165615	-	SAtRNA03	-	-	Anticodon: TGA	1	0	0	0	0	0	0	0
497006..497075	-	69	29165615	-	3UTR_SAtRNA03	-	-	-	0	0	0	0	0	0	0	0
505921..506160	-	239	29165615	-	5UTR_SArRNA01	-	-	-	1	0	13.4	1	5	0	8	0
506161..507715	-	1555	29165615	-	SArRNA01	-	-	16S ribosomal RNA	1	0	1.425	0.2	0.2	0.4	0	0.5
507716..507804	-	88	29165615	-	IGR_SArRNA01_SAtRNA04	-	-	-	0	0	0.1	0	0	0	0	0
507805..507881	-	77	29165615	-	SAtRNA04	-	-	Anticodon: GAT	0	0	0	0	0	0	0	0
507882..507899	-	17	29165615	-	IGR_SAtRNA04_SAtRNA05	-	-	-	0	0.333333	0	0	0	0	0	0
507900..507975	-	76	29165615	-	SAtRNA05	-	-	Anticodon: TGC	0	0	0	0	0	0.25	0	0
507976..508188	-	212	29165615	-	IGR_SAtRNA05_SArRNA02	-	-	-	0.25	0	0.45	0	0.25	0.2	1.2	0
508189..511111	-	2923	29165615	-	SArRNA02	-	-	23S ribosomal RNA	0.4	0.2	2.36667	0.7	2.85	1.2	0.4	0
511112..511183	-	71	29165615	-	IGR_SArRNA02_SArRNA03	-	-	-	0	0	0	0	0	0	0	0
511184..511298	-	115	29165615	-	SArRNA03	-	-	5S ribosomal RNA	0.166667	0	0	0	0.166667	0.5	0	0
511299..511349	-	50	29165615	-	3UTR_SArRNA03	-	-	-	0	0	0	0	0	0	0	0
549601..549615	-	14	29165615	-	5UTR_SArRNA04	-	-	-	0	0	0	0	0	0	0	0
549616..549730	-	115	29165615	-	SArRNA04	-	-	5S ribosomal RNA	0.166667	0	0	0	0.166667	0.5	0	0
549731..549738	-	7	29165615	-	IGR_SArRNA04_SAtRNA06	-	-	-	0	0	0	0	0	0	0	0
549743..549818	-	76	29165615	-	SAtRNA06	-	-	Anticodon: TAC	0	0	0	0	0	0	0	0
549819..549834	-	15	29165615	-	IGR_SAtRNA06_SAtRNA07	-	-	-	0	0	1	0	0	0	0	0
549835..549910	-	76	29165615	-	SAtRNA07	-	-	Anticodon: TGT	0	0	1	0	0	0.333333	0	0
549911..549916	-	5	29165615	-	IGR_SAtRNA07_SAtRNA08	-	-	-	0	0	0	0	0	0	0	0
549917..549989	-	73	29165615	-	SAtRNA08	-	-	Anticodon: TTT	0	0.333333	0	0	0	0	0	0
549990..549996	-	6	29165615	-	IGR_SAtRNA08_SAtRNA09	-	-	-	0	0	0	0	0	0	0	0
550023..550097	-	75	29165615	-	SAtRNA09	-	-	Anticodon: GCC	0	0	0	0	0	0	0	0
550098..550104	-	5	29165615	-	IGR_SAtRNA09_SAtRNA10	-	-	-	0	0	0	0	0	0	0	0
550105..550193	-	89	29165615	-	SAtRNA10	-	-	Anticodon: TAA	0	0	0	0	0	0.5	0	0
550194..550198	-	4	29165615	-	IGR_SAtRNA10_SAtRNA11	-	-	-	0	0	0	0	0	0	0	0
550199..550275	-	77	29165615	-	SAtRNA11	-	-	Anticodon: ACG	0	0	0	0	0	1	0	0
550276..550281	-	5	29165615	-	IGR_SAtRNA11_SAtRNA12	-	-	-	0	0	0	0	0	0	0	0
550296..550369	-	74	29165615	-	SAtRNA12	-	-	Anticodon: TGG	0	0	0	0	0	0	0	0
550370..550375	-	5	29165615	-	IGR_SAtRNA12_SAtRNA13	-	-	-	0	0	0	0	0	0	0	0
550393..550468	-	76	29165615	-	SAtRNA13	-	-	Anticodon: TGC	0	0	0	0	0	0.25	0	0
550569..550588	-	19	29165615	-	IGR_SAtRNA13_SArRNA05	-	-	-	0	0	0	0	0	0	0	0
550589..552143	-	1555	29165615	-	SArRNA05	-	-	16S ribosomal RNA	1	0	1.75833	0.2	0.366667	0.4	0	0.5
552144..552235	-	91	29165615	-	IGR_SArRNA05_SAtRNA14	-	-	-	0	0	0.766667	0	0.5	0	0	0
552236..552312	-	77	29165615	-	SAtRNA14	-	-	Anticodon: GAT	0	0	0.5	0	0	0	0	0
552313..552479	-	166	29165615	-	IGR_SAtRNA14_SArRNA06	-	-	-	0	0	0.7	0	0	0.2	1.2	0
552480..555402	-	2923	29165615	-	SArRNA06	-	-	23S ribosomal RNA	0.4	0.2	2.36667	0.7	2.85	1.2	0.4	0
555403..555474	-	73	29165615	-	IGR_SArRNA06_SArRNA07	-	-	-	0	0	0	0	0	0	0	0
555475..555589	-	115	29165615	-	SArRNA07	-	-	5S ribosomal RNA	0.166667	0	0	0	0.166667	0.5	0	0
555590..555640	-	50	29165615	-	3UTR_SArRNA07	-	-	-	0	0	0	0	0	0	0	0
827307..827371	+	64	29165615	-	3UTR_SAtRNA15	-	-	-	0	0	0	0	0	0	0	0
827372..827443	+	72	29165615	-	SAtRNA15	-	-	Anticodon: CCG	0	0	0	0	0	0	0	0
1002606..1002630	+	24	29165615	-	3UTR_SAtRNA16	-	-	-	0	0	0	0	0	0	0	0
1002631..1002719	+	89	29165615	-	SAtRNA16	-	-	Anticodon: GCT	0	0	0	0	0	0	0	0
1002720..1002721	+	2	29165615	-	IGR_SAtRNA16_SAtRNA17	-	-	-	0	0	0	0	0	0	0	0
1002722..1002796	+	75	29165615	-	SAtRNA17	-	-	Anticodon: GTT	0	0	0	0	0	0.666667	0	0
1152127..1152193	+	66	29165615	-	3UTR_SAtRNA18	-	-	-	0	0	0	0	0	0	0	0
1152194..1152267	+	74	29165615	-	SAtRNA18	-	-	Anticodon: TCT	0	0	0	0	0	0	0	0
1152268..1152282	+	14	29165615	-	5UTR_SAtRNA18	-	-	-	0	0	0	0	0	0	0	0
1881847..1881935	+	89	29165615	-	SAtRNA19	-	-	Anticodon: GGA	0	0	0	0	0	0	0	0
1881936..1881989	+	53	29165615	-	IGR_SAtRNA19_SAtRNA20	-	-	-	0	0	0	0	0	0	0	0
1881990..1882061	+	72	29165615	-	SAtRNA20	-	-	Anticodon: TTC	0	0	0	0	0	0	0	0
1882062..1882062	+	1	29165615	-	IGR_SAtRNA20_SAtRNA21	-	-	-	0	0	0	0	0	0	0	0
1882063..1882137	+	75	29165615	-	SAtRNA21	-	-	Anticodon: GTT	0	0	0	0	0	0.666667	1	0
1882138..1882154	+	16	29165615	-	IGR_SAtRNA21_SAtRNA22	-	-	-	0	0	0	0	0	0	0	0
1882155..1882228	+	74	29165615	-	SAtRNA22	-	-	Anticodon: TCC	0.5	0	1	0	0	0	0	0
1882229..1882243	+	14	29165615	-	IGR_SAtRNA22_SAtRNA23	-	-	-	0	0	0	0	0	0	0	0
1882244..1882319	+	76	29165615	-	SAtRNA23	-	-	Anticodon: GTG	0	0	0	0	0	0	0	0
1882320..1882332	+	12	29165615	-	IGR_SAtRNA23_SAtRNA24	-	-	-	0	0	0	0	0	0	0	0
1882333..1882405	+	73	29165615	-	SAtRNA24	-	-	Anticodon: GAA	0	0	0	0	0	0	0	0
1882404..1882421	+	17	29165615	-	IGR_SAtRNA24_SAtRNA25	-	-	-	0	0	0	0	0	0	0	0
1882422..1882497	+	76	29165615	-	SAtRNA25	-	-	Anticodon: GTC	0	0	0	0	0	0	0	0
1882498..1882518	+	20	29165615	-	IGR_SAtRNA25_SAtRNA26	-	-	-	0	0	0	0	0	0	0	0
1882519..1882592	+	74	29165615	-	SAtRNA26	-	-	Anticodon: CAT	0	0	0	0	0	0	0	0
1882593..1882608	+	15	29165615	-	5UTR_SAtRNA26	-	-	-	0	0	0	0	0	0	0	0
1916232..1916289	+	57	29165615	-	3UTR_SAtRNA27	-	-	-	0.333333	0	0	0	0	0	0	0
1916290..1916373	+	84	29165615	-	SAtRNA27	-	-	Anticodon: CAA	2.33333	0	0	0	0	1	0	0
1916374..1916411	+	37	29165615	-	IGR_SAtRNA27_SAtRNA28	-	-	-	0.333333	0	0	0	0	0	0	0
1916412..1916486	+	75	29165615	-	SAtRNA28	-	-	Anticodon: TCC	0	0	0	0	0	0	0	0
1916487..1916589	+	102	29165615	-	IGR_SAtRNA28_SAtRNA29	-	-	-	0	0	0	0	0	0	0	0
1916590..1916664	+	75	29165615	-	SAtRNA29	-	-	Anticodon: TCC	0	0	0	0	0	0	0	0
1916665..1916671	+	16	29165615	-	IGR_SAtRNA29_SAtRNA30	-	-	-	0	0	0	0	0	0	0	0
1916672..1916745	+	74	29165615	-	SAtRNA30	-	-	Anticodon: GCA	0	0	0	0	0	0	0	0
1916746..1916750	+	4	29165615	-	IGR_SAtRNA30_SAtRNA31	-	-	-	0	0	0	0	0	0	0	0
1916751..1916822	+	72	29165615	-	SAtRNA31	-	-	Anticodon: TTG	0	0	0	0	0.5	0	0	0
1916823..1916833	+	10	29165615	-	IGR_SAtRNA31_SAtRNA32	-	-	-	0	0	0	0	0	0	0	0
1916834..1916906	+	73	29165615	-	SAtRNA32	-	-	Anticodon: GTG	0	0	0	0	0	1	0	0
1916907..1916908	+	2	29165615	-	IGR_SAtRNA32_SAtRNA33	-	-	-	0	0	0	0	0	0	0	0
1916909..1916982	+	74	29165615	-	SAtRNA33	-	-	Anticodon: CCA	0	0	0	0	0	0	0	0
1916983..1916997	+	14	29165615	-	IGR_SAtRNA33_SAtRNA34	-	-	-	0	0	0	0	0	0	0	0
1916998..1917078	+	81	29165615	-	SAtRNA34	-	-	Anticodon: GTA	0	0	0	0	0	0	0	0
1917079..1917083	+	5	29165615	-	IGR_SAtRNA34_SAtRNA35	-	-	-	0	0	0	0	0	0	0	0
1917084..1917159	+	76	29165615	-	SAtRNA35	-	-	Anticodon: TGT	0	0	0	0	0	0.333333	1	0
1917160..1917166	+	6	29165615	-	IGR_SAtRNA35_SAtRNA36	-	-	-	0	0	0	0	0	0	0	0
1917167..1917239	+	73	29165615	-	SAtRNA36	-	-	Anticodon: GAA	0	0	0	0	0	0	0	0
1917240..1917257	+	17	29165615	-	IGR_SAtRNA36_SAtRNA37	-	-	-	0	0	0	0	0	0	0	0
1917258..1917333	+	76	29165615	-	SAtRNA37	-	-	Anticodon: GTC	0	0	0	0	0	0	0	0
1917334..1917354	+	20	29165615	-	IGR_SAtRNA37_SAtRNA38	-	-	-	0	0	0	0	0	0	0	0
1917355..1917428	+	74	29165615	-	SAtRNA38	-	-	Anticodon: CAT	0	0	0	0	0	0	0	0
1917429..1917442	+	13	29165615	-	IGR_SAtRNA38_SAtRNA39	-	-	-	0	0	0	0	0	0	0	0
1917443..1917535	+	93	29165615	-	SAtRNA39	-	-	Anticodon: TGA	0	0	0	0	0	0	0	0
1917536..1917573	+	37	29165615	-	IGR_SAtRNA39_SAtRNA40	-	-	-	0	0	0	0	0	0	0	0
1917574..1917649	+	76	29165615	-	SAtRNA40	-	-	Anticodon: GTC	0	0	0	0	0	0	0	0
1917650..1917659	+	9	29165615	-	IGR_SAtRNA40_SAtRNA41	-	-	-	0	0	0	0	0	0	0	0
1917660..1917749	+	90	29165615	-	SAtRNA41	-	-	Anticodon: TGA	0	0	0	0	0	0	0	0
1917750..1917758	+	8	29165615	-	IGR_SAtRNA41_SAtRNA42	-	-	-	0	0	0	0	0	0	0	0
1917759..1917832	+	74	29165615	-	SAtRNA42	-	-	Anticodon: CAT	0	0	0	0	0	1	0	0
1917833..1917857	+	24	29165615	-	IGR_SAtRNA42_SAtRNA43	-	-	-	0	0	0	0	0	0	0	0
1917858..1917934	+	77	29165615	-	SAtRNA43	-	-	Anticodon: CAT	0.333333	0	0	0	0	1	0	0
1917935..1917955	+	20	29165615	-	IGR_SAtRNA43_SAtRNA44	-	-	-	0.333333	0	0	0	0	0	0	0
1917956..1918031	+	76	29165615	-	SAtRNA44	-	-	Anticodon: TGC	0.333333	0	0	0	0	0.25	0	0
1918032..1918050	+	18	29165615	-	IGR_SAtRNA44_SAtRNA45	-	-	-	0	0	0	0	0	0	0	0
1918049..1918122	+	74	29165615	-	SAtRNA45	-	-	Anticodon: TGG	0	0	0	0	0	0	0	0
1918123..1918131	+	9	29165615	-	IGR_SAtRNA45_SAtRNA46	-	-	-	0	0	0	0	0	0	0	0
1918132..1918205	+	74	29165615	-	SAtRNA46	-	-	Anticodon: ACG	0	0	0	0	0	1	0	0
1918206..1918223	+	17	29165615	-	IGR_SAtRNA46_SAtRNA47	-	-	-	0	0	0	0	0	0	0	0
1918224..1918312	+	89	29165615	-	SAtRNA47	-	-	Anticodon: TAA	0	0	0	0	0	0.5	0	0
1918313..1918322	+	9	29165615	-	IGR_SAtRNA47_SAtRNA48	-	-	-	0	0	0	0	0	0	0	0
1918323..1918397	+	75	29165615	-	SAtRNA48	-	-	Anticodon: GCC	0	0	0	0	0	0	0	0
1918398..1918400	+	2	29165615	-	IGR_SAtRNA48_SAtRNA49	-	-	-	0	0	0	0	0	0	0	0
1918401..1918482	+	82	29165615	-	SAtRNA49	-	-	Anticodon: TAG	0	0	0	0	0	0	0	0
1918483..1918485	+	2	29165615	-	IGR_SAtRNA49_SAtRNA50	-	-	-	0	0	0	0	0	0	0	0
1918486..1918561	+	76	29165615	-	SAtRNA50	-	-	Anticodon: TTT	0	0.333333	0	0	0	0	0	0
1918562..1918566	+	4	29165615	-	IGR_SAtRNA50_SAtRNA51	-	-	-	0	0	0	0	0	0	0	0
1918567..1918642	+	76	29165615	-	SAtRNA51	-	-	Anticodon: TGT	0	0	0	0	0	0.333333	0	0
1918643..1918658	+	15	29165615	-	IGR_SAtRNA51_SAtRNA52	-	-	-	0	0	0	0	0	0	0	0
1918659..1918734	+	76	29165615	-	SAtRNA52	-	-	Anticodon: TAC	0	0	0	0	0	0	0	0
1918735..1918745	+	10	29165615	-	IGR_SAtRNA52_SArRNA08	-	-	-	0	0	0	0	0	0	0	0
1918746..1918860	+	115	29165615	-	SArRNA08	-	-	5S ribosomal RNA	0.166667	0	0	0	0.166667	0.5	0	0
1918861..1918934	+	73	29165615	-	IGR_SrRNA08_SArRNA09	-	-	-	0	0	0	0	0	0	0	0
1918933..1921855	+	2923	29165615	-	SArRNA09	-	-	23S ribosomal RNA	0.4	0.2	3.03333	0.2	2.93333	1.2	0.4	0
1921856..1922068	+	212	29165615	-	IGR_SArRNA09_SAtRNA53	-	-	-	0.25	0	1.11667	0	1.58333	0.2	1.2	0
1922069..1922144	+	76	29165615	-	SAtRNA53	-	-	Anticodon: TGC	0	0	0	0	0	0.25	0	0
1922145..1922162	+	17	29165615	-	IGR_SAtRNA53_SAtRNA54	-	-	-	0	0.333333	0	0	0	0	0	0
1922163..1922239	+	77	29165615	-	SAtRNA54	-	-	Anticodon: GAT	0	0	0	0	0	0	0	0
1922240..1922328	+	88	29165615	-	IGR_SAtRNA54_SArRNA10	-	-	-	0	0	0.1	0	0	0	0	0
1922329..1923883	+	1555	29165615	-	SArRNA10	-	-	16S ribosomal RNA	1	0	1.425	0.2	0.2	0.4	0	0.333333
1923884..1924291	+	407	29165615	-	5UTR_SArRNA10	-	-	-	0	1	0	0	0	0	0	0
2109025..2109042	+	17	29165615	-	3UTR_SArRNA11	-	-	-	0	0	0	0	0	0	0	0
2109040..2109157	+	117	29165615	-	SArRNA11	-	-	5S ribosomal RNA	0.166667	0	0	0	0.166667	0.5	0	0
2109158..2109229	+	71	29165615	-	IGR_SArRNA11_SArRNA12	-	-	-	0	0	0	0	0	0	0	0
2109230..2112152	+	2923	29165615	-	SArRNA12	-	-	23S ribosomal RNA	0.4	0.2	3.03333	0.2	2.93333	1.2	0.4	0
2112153..2112623	+	470	29165615	-	IGR_SArRNA12_SArRNA13	-	-	-	0.25	0	2.88333	0	2.69444	0.2	1.2	0
2112622..2114176	+	1555	29165615	-	SArRNA13	-	-	16S ribosomal RNA	1	0	1.75833	0.2	0.366667	0.4	0	0.333333
2114177..2114293	+	116	29165615	-	IGR_SArRNA13_SAtRNA55	-	-	-	0	0	0	0	0	0	0	0
2114294..2114367	+	74	29165615	-	SAtRNA55	-	-	Anticodon: TCC	0.5	0	1	0	0	0	0	0
2114368..2114385	+	17	29165615	-	IGR_SAtRNA55_SAtRNA56	-	-	-	0	0	0	0	0	0	0	0
2114386..2114471	+	86	29165615	-	SAtRNA56	-	-	Anticodon: GAG	0	0	0	0	0	0	0	0
2114472..2114513	+	42	29165615	-	5UTR_SAtRNA56	-	-	-	0	0	0	0	0	0	0	0
2230190..2230224	+	34	29165615	-	3UTR_SAtRNA57	-	-	-	0	0	0	0	0	0	0	0
2230225..2230300	+	76	29165615	-	SAtRNA57	-	-	Anticodon: TTT	0	0.333333	0	0	0	0	0	0
2230301..2230303	+	2	29165615	-	IGR_SAtRNA57_SAtRNA58	-	-	-	0	0	0	0	0	0	0	0
2230304..2230378	+	75	29165615	-	SAtRNA58	-	-	Anticodon: TTG	0	0	0	0	0.5	0	0	1
2230379..2230387	+	8	29165615	-	IGR_SAtRNA58_SAtRNA59	-	-	-	0	0	0	0	0	0	0	0
2230388..2230471	+	84	29165615	-	SAtRNA59	-	-	Anticodon: GTA	0	0	0	0	0	1	0	0
2239472..2230500	+	28	29165615	-	IGR_SAtRNA59_SAtRNA60	-	-	-	0	0	0	0	0	0	0.5	0
2230501..2230576	+	76	29165615	-	SAtRNA60	-	-	Anticodon: TAC	0	0	0	0	0	0	0	0
2230577..2230583	+	6	29165615	-	IGR_SAtRNA60_SAtRNA61	-	-	-	0	0	0	0	0	0	0	0
2230584..2230655	+	72	29165615	-	SAtRNA61	-	-	Anticodon: TTC	0	0	0	0	0	0	0	0
2230656..2230656	+	1	29165615	-	IGR_SAtRNA61_SAtRNA62	-	-	-	0	0	0	0	0	0	0	0
2230657..2230731	+	75	29165615	-	SAtRNA62	-	-	Anticodon: GTT	0	0	0	0	0	0.666667	0.5	0
2230732..2230741	+	9	29165615	-	IGR_SAtRNA62_SAtRNA63	-	-	-	0	0	0	0	0	0	0	0
2230742..2230856	+	115	29165615	-	SArRNA14	-	-	5S ribosomal RNA	0.166667	0	0	0	0.166667	0.5	0	0
2230857..2230928	+	71	29165615	-	IGR_SArRNA14_SArRNA15	-	-	-	0	0	0	0	0	0	0	0
2230929..2233851	+	2923	29165615	-	SArRNA15	-	-	23S ribosomal RNA	0.4	0.2	3.03333	0.2	2.93333	1.2	0.4	0
2233852..2234320	+	468	29165615	-	IGR_SArRNA15_SArRNA16	-	-	-	0.25	0	2.88333	0	2.69444	0.2	1.2	0
2234321..2235875	+	1555	29165615	-	SArRNA16	-	-	16S ribosomal RNA	1	0	1.75833	0.2	0.366667	0.4	0	0.333333
2235876..2236071	+	195	29165615	-	5UTR_SArRNA16	-	-	-	3	0	5.73333	0	0	0	0.25	0
843794..844155	-	359	29165615	-	SA_tmRNA01	-	-	tmRNA	2	0	0	0	0	0	0	0
1483784..1484168	+	385	29165615	-	SA_rnpB	-	-	RNase_P_RNA	0	0	1	0	0	0	1	0
501414..501696	-	101	29165615	-	SA_SRP_RNA	-	-	SRP_RNA	1	0	0	0	6	2	0	0
1660498..1660771	-	191	29165615	-	6S_RNA	-	-	6S_RNA	0	0	0	0	0	0	0	0
