# Supplementary material for: Global Regulatory Functions of the Staphylococcus aureus Endoribonuclease III in Gene Expression
Source: PLoS Genet. 2012 Jun 28;8(6):e1002782. doi: 10.1371/journal.pgen.1002782 (PMC3386247; doi:10.1371/journal.pgen.1002782)
Supplement: Table S3 — Reads corresponding to small non coding RNAs (sRNAs) and their antisense RNAs (asRNA). Co-immunoprecipitation (coIP) was done flag tagged E135A (EL78), WT (EL79) and D63A (EL80) RNase III. In yellow: control experiment was carried out with the untagged WT protein (RN6390).Total RNAs were extracted from cultures grown at exponential (4 h, Exp) and late exponential (6 h, Late Exp) phases. The overlap between a mapping location and a gene annotation was at least 10 nucleotides long. Each single overlap counting was normalized by the number of mappings of the overlapping read and the number of overlaps of the mapping. (XLS) [file pgen.1002782.s010.xls]

## Sheet: Sheet1
Table S3: Reads corresponding to small non coding RNAs (sRNAs) and their antisense RNAs (asRNA). Co-immunoprecipitation (coIP) was done flag tagged E135A (EL78), WT (EL79) and D63A (EL80) RNase III. In yellow: control experiment was carried out with the untagged WT protein (RN6390).Total RNAs were extracted from cultures grown at exponential (4h, Exp) and late exponential (6h, Late Exp) phases. T…
# Minimal overlap [bp]: 10
# Required strand orientation: sense
									Exp Phase	Exp Phase	Exp Phase	Exp Phase	Late Exp	Late Exp	Late Exp	Late Exp	Comments	Northern/measurement of half life	References
Location	Strand	Length	PID	Gene	Synonym	Code	COG	Product	IP_EL78	IP_EL79	IP_EL80	RN6390	IP_EL78	IP_EL79	IP_EL80	RN6390
55892..55943	-	51	-	IGR_SA0047_ermA	rsaX26	-	-	RsaX26	6	0	6	0	0	0	0	0	as 5’UTR ermA, hairpin 15 nts
188291..188396	-	105	-	IGR_SA0163_SA0165	rsaX27	-	-	RsaX27	0.757576	0	0	0	0.424242	1.30747	1.22619	0
292655..292779	-	124	-	IGR_SA0240_SA0241	rsaX28	-	-	RsaX28	1	0	1	0	0	0	0	0
413160..413255	-	95	-	IGR_rpsR_SA0355	rsaL	-	-	RsaL	1.5	0	1.5	0	0	0	0	0	Processed from large 3’UTR SA0355	highly expressed in exponential and late-exponential phase of growth
436954..437055	-	101	-	IGR_SA0377_SA0378	rsaM	-	-	RsaM	6	0	11	4	0	0	1	1	Processed from large 3'UTR of SA0378	Highly expressed	Beaume et al 2010; Abu-Quatouseh et al. 2010
511520..511626	+	106	-	IGR_5SrRNA_SA0439	rsaX29	-	-	RsaX29	183.381	9.88889	15.7722	3.57222	1434.52	275.944	18.2556	10.3706	Part of the sequence similar to 5S rRNA		Beaume et al 2010
637038..637429	+	391	-	IGR_SA0543_SA0544	rsaA	-	-	RsaA	16.3333	1.33333	8.66667	0.333333	2.66667	9.33333	6.66667	0	Short and long transcripts including RsaA, C-rich motif	less stable in WT strain than in the mutant ∆rnc strain, SigmaB-dependent expression	Geissmann et al. 2009; Beaume et al. 2010; Bohn et al. 2010
637016..637459	-	443	-	IGR_SA0543_SA0544	as-rsaA	-	-	asRsaA	4	0.333333	4	0	1.66667	0	0.333333	0	start in SA0544	Was not detected by Northern blot	Beaume et al. 2010
679908..680707	-	799	-	IGR_SA0586_SA0587	rsaC	-	-	RsaC	5.33333	3.5	6.41667	1	0	22.1667	0	2	RsaC including repeats, C-rich motif	expressed in WT and ∆rnc strains	Geissmann et al. 2009
680451..680697	+	246	-	IGR_SA0586_SA0587	as-rsaC	-	-	as-RsaC	1.5	1	0.666667	0	0	6.16667	2.83333	0	Antisense to the repeats and 5' end of RsaC
695862..696003	-	141	-	IGR_SA0600_SA0601	rsaD	-	-	RsaD	13	0	1	0	0	1	1	0	Structured ncRNA		Geissmann et al. 2009
765830..766139	-	309	-	IGR_SA0673_SA0674	rsaN	-	-	RsaN	7	1	8.33333	0	1	1	0	0		Detected only in ∆rnc strain
829498..829643	+	145	-	IGR_SA0724_SA0725	rsaH	-	-	RsaH	38.5	4	27	3.5	0.5	3.5	50	1	Structured ncRNA, UCCCA motif	Highly expressed in WT strain	Geissmann et al. 2009
829498..829646	-	148	-	IGR_SA0724_SA0725	as-rsaH	-	-	as-RsaH	2	2.5	3.5	0	0	1	0	0		Was not detected by Northern blot
857196..857288	-	92	-	IGR_cspC_SA0748	rsaOL	-	-	RsaOL	16	0	20	0	4	0	16	0	Structured ncRNA		Bohn et al. 2010; Beaume et al. 2010; Abu-Quatouseh et al. 2010
975393..975574	+	181	-	IGR_SA0859_SA0860	rsaE	-	-	RsaE	420	3	239	13	14.5	7	71	0	Detection of RsaE and of a longer transcript	Expression in part dependent of agr, regulates metabolism	Geissmann et al. 2009; Bohn et al. 2010; Beaume et al. 2010
1006363..1006480	-	117	-	IGR_SAS028_SA0860	teg102	-	-	Teg102	23	6.5	11.5	0	1.5	18.75	7	0	Antisense to sORF mRNA (SAS028)	Highly expressed albeit at a lower level than SAS028 mRNA	Beaume et al 2010; Abu-Quatouseh et al. 2010
1012961..1013027	-	66	-	IGR_SA0891_SA0892	rsaX30	-	-	RsaX30	1	0	0	0	0	0	0	0	Non-coding RNA containing a sORF		Beaume et al. 2010
1137021..1137319	-	298	-	IGR_SA1004_SAS035	star	-	-	STAR-C76	2.29762	0	2	0	1.64286	13.5613	3	0	STAR repeats, antisense RNA detected at the late exponential growth phase		Geissmann et al. 2009
1137850..1138012	-	162	-	IGR_SAS035_SA1005	rsaX31	-	-	RsaX31	3	1	1	0	0	2	0	0
1138619..1138749	+	130	-	IGR_SA1005_SA1006	rsaX16	-	-	RsaX16	1	0	2	0	0	0	0	0			Geissmann et al. 2009
1348915..1348987	+	72	-	IGR_opuD_citB	star	-	-	STAR-C93	0.5	0	0.5	0	0	0.340909	1.5	0.0769231	STAR repeats
1437260..1437392	+	132	-	IGR_SA1265_SA1266	rsaX32	-	-	RsaX32	2.33333	0	2.5	0	0.333333	0	0.72619	0	Structured ncRNA with Rho-independent terminator and C-rich motif, 10 repeats
1618437..1618567	-	130	-	IGR_hemN_lepA	rsaX33	-	-	RsaX33	2	0	1	0	0	1.54545	0.5	0	antisense of the 5'UTR of sORF SAS048 mRNA
1668000..1668065	-	65	-	IGR_relA_apt	rsaX34	-	-	RsaX34	1	0	1	0	0	0	0	0
1668000..1668065	+	65	-	IGR_relA_apt	as-rsaX34	-	-	asRsaX34	1	0	1	0	0	0	0	0
1799345..1799412	+	67	-	IGR_SA1568_SA1569	rsaX35	-	-	RsaX35	2	0	2	1	1.5	0	0	1	Sequence partially repeated		Beaume et al 2010; Abu-Quatouseh et al. 2010; Geismann et al. 2009
1799345..1799379	-	34	-	IGR_SA1568_SA1569	as-rsaX35	-	-	asRsaX35	0.5	0	0	0	0	0	0	0
1799432..1799497	-	65	-	IGR_SA1568_SA1569	rsaX36	-	-	RsaX36	0	1	1	0	0	0	0	0.5	Structured ncRNA, long Rho-independant terminator structure
1839345..1839443	-	98	-	IGR_SA1602_tnp	rsaX15	-	-	RsaX15	0.75	0	0	0	0	0.5	0	0	Structured ncRNA with a long hairpin structure		Geismann et al. 2009
1856482..1856814	-	332	-	IGR_tnp_tnp	sprA	-	-	SprA	92.75	3.25	41.5	0.5	1.5	5.5	1	0	Structured ncRNA or 3'UTR of tnp mRNA		Pichon and Felden, 2005; Beaume et al., 2010
1856482..1856865	+	383	-	IGR_tnp_tnp	as-sprA	-	-	as-SprA	37.75	0	9.5	0	11.5	180.75	10.5	0.5	Antisense RNA regulating transposase synthesis		Pichon and Felden, 2005; Beaume et al., 2010
1866788..1866886	-	98	-	IGR_SA1633_tnp	SprB	-	-	SprB	3	0	6	0	4	2	2	0	Structured ncRNA		Pichon and Felden, 2005; Beaume et al., 2010
1871668..1871823	-	155	-	IGR_SAS059_SA1761	SprC	-	-	SprC	2	0	0	0	1	3	6	0	Structured ncRNA		Pichon and Felden, 2005; Beaume et al., 2010
1883618..1883780	-	162	-	IGR_SA1649_hemY	rsaX37	-	-	RsaX37	9	0	0	0	0	1	0	0
1992051..1992243	+	192	-	IGR_SAS055_SAS056	rsaX17	-	-	RsaX17	0.5	0	4	0	2	4	0	1	antisense to 5'UTR of SAS055 mRNA (tnp)		Geissmann et al. 2009
2011165..2011185	+	20	-	IGR_SAS059_SA1765	sprF	-	-	SprF	0.5	0	0	0	0	0	0	0	antisense to 5'UTR of SAS059 mRNA (TpxA toxin)		Pichon and Felden, 2005; Beaume et al., 2010
2054638..2054737	+	99	-	IGR_SA1814_SA1815	rsaX38	-	-	RsaX38	2.15476	0	0.5	0	0.5	1.1	0.125	0	Contains two STAR repeats
2078734..2078872	-	138	-	IGR_SA1841_agrB	rnaIII	-	-	RNAIII	0.5	0	0	4	0	0	0	0	Structured RNA, hld mRNA	Binds to RNase III, regulates virulence gene expression	Novick et al. 1993; Boisset et al. 2007
2108482..2108586	-	104	-	IGR_ilvA_5S rRNA	rsaX39	-	-	RsaX39	98.9544	5.58889	28.1056	3.32222	1330.29	222.502	26.1389	8.12063	Structured ncRNA, similar to RsaX29
2206379..2206710	-	331	-	IGR_SA1956_SAS069	sprG3	-	-	sprG3	80.25	36.75	51	1	64	139	40.5	17	Potential sORF mRNA, analogous to listeria monocytogenes Rli38	Highly expressed, SprF3/SprG3 hybrid rapidly degraded by RNase III in vitro	Pichon and Felden 2005; Beaume et al. 2010
2206379..2206710	+	331	-	IGR_SA1956_SAS069	sprF3	-	-	sprF3	80.25	36.75	51	1	64	139	40.5	17	Antisense RNA	Highly expressed but is less stable than SprG3	Pichon and Felden 2005; Beaume et al. 2010
2289678..2289752	-	74	-	IGR_SA2015_rpsI	rsaX40	-	-	RsaX40	8	0	0.5	0	0	0	0	0	Structured ncRNA with Rho-independent terminator
2315801..2315878	+	77	-	IGR_SAS080_SA2054	rsaX41	-	-	RsaX41	4	0	0	0	0	0	0	0	Long hairpin structure
2367918..2368063	-	145	-	IGR_SA2104_SA2105	rsaI	-	-	RsaI	49	6	59	6	15	5	15	0	Structured ncRNA	Highly expressed in WT strain	Geissmann et al. 2009; Beaume et al. 2010
2370165..2370254	-	89	-	IGR_SA2107_SA2108	as-rsaO	-	-	as-RsaO	1.5	0	1	0	0	0.5	0	0	Complementary to RsaO	Was not detected by Northern blot
2370165..2370378	+	213	-	IGR_SA2107_SA2108	rsaO	-	-	RsaO	0.5	0	1	0	0	0	0	0	Structured ncRNA	Weakly expressed in WT strain
2421600..2421812	+	212	-	IGR_SA2155_SA2156	rsaX42	-	-	RsaX42	1	0	0.5	0	0	0	0	0	Structured ncRNA with C-rich motif	Was not detected by Northern blot
2435837..2436953	-	1116	-	IGR_SA2168_SA2169	rsaX18	-	-	RsaX18	11	19.25	21.6667	0.333333	10	47.75	7	0.5	Large ncRNA		Roberts et al. 2006; Geissmann et al. 2009; Beaume et al. 2010
2435837..2437072	+	1235	-	IGR_SA2168_SA2169	as-rsaX18	-	-	as-RsaX18	16.5	25.1667	18	0	4.5	78.4167	8	0	Complementary to RsaX18
2473304..2473437	-	133	-	IGR_SA2203_SA2204	rsaX43	-	-	RsaX43	1	0	0	0	0	0	0	0	Complementary to sORF mRNA
2487028..2487091	+	63	-	IGR_SA2215_SA2216	rsaJ	-	-	RsaJ	3.5	0	4	1	0	0	0	0	Structured ncRNA with C-rich motif	Stable RNA	Geissmann et al. 2009; Beaume et al. 2010
2491304..2491377	+	73	-	IGR_SA2217_SA2218	sprA2	-	-	SprA2	19.5	2	16	1	2	4	19	0			Pichon and Felden 2005
2544994..2545071	+	77	-	IGR_SA2268_SA2269	rsaX21	-	-	RsaX21	25	4	3	3	0	1	1	0	Structured ncRNA with Rho-independent terminator		Geissmann et al. 2009; Beaume et al. 2010; Abu-Quatouseh et al. 2010
2590923..2590993	-	70	-	IGR_SA2304_SA2305	sprA3	-	-	SprA3	1	1	6	0	0	0	0	0	Structured ncRNA		Pichon and Felden 2005
2707948..2708095	+	147	-	IGR_SA2413_SA2414	rsaX44	-	-	RsaX44	3	0	1	0	0	0	0	0	Structured ncRNA
