# Supplementary material for: Global Regulatory Functions of the Staphylococcus aureus Endoribonuclease III in Gene Expression
Source: PLoS Genet. 2012 Jun 28;8(6):e1002782. doi: 10.1371/journal.pgen.1002782 (PMC3386247; doi:10.1371/journal.pgen.1002782)
Supplement: Table S4 — Reads corresponding to mRNAs. Co-immunoprecipitation (coIP) was done with flag tagged E135A (EL78), WT (EL79) and D63A (EL80) RNase III. In yellow: control experiment was carried out with untagged RNase III (RN6390). Total RNAs were prepared from exponential (4 h, Exp) and late exponential (6 h, Late Exp) phase of growth. CDS is for coding sequence and UTR for untranslated regions of mRNAs. In purple: reads that were not enriched in the coIP with the WT and mutant proteins. They were not considered in the present study. The overlap between a mapping location and a gene annotation was at least 10 nucleotides long. Each single overlap counting was normalized by the number of mappings of the overlapping read and the number of overlaps of the mapping. (XLS) [file pgen.1002782.s011.xls]

## Sheet: Sheet1
Table S4: Reads corresponding to mRNAs. Co-immunoprecipitation (coIP) was done with flag tagged E135A (EL78), WT (EL79) and D63A (EL80) RNase III. In yellow: control experiment was carried out with untagged RNase III (RN6390). Total RNAs were prepared from exponential (4h, Exp) and late exponential (6h, Late Exp) phase of growth. CDS is for coding sequence and UTR for untranslated regions of mRNA…
# Minimal overlap [bp]: 10
# Required strand orientation: sense
									Exp Phase	Exp Phase	Exp Phase	Exp Phase	Late Exp Phase	Late Exp Phase	Late Exp Phase	Late Exp Phase
Location	Strand	Length	PID	Gene	Synonym	Code	COG	Product	IP_EL78	IP_EL79	IP_EL80	RN6390	IP_EL78	IP_EL79	IP_EL80	RN6390	Comments
517..1878	+	453	15925706	dnaA	SA0001	-	COG0593L	chromosomal replication initiation protein	0	2	0	0	0	6	1	1
2156..3469	+	377	15925707	dnaN	SA0002	-	COG0592L	DNA polymerase III subunit beta	6	0	1	0	1	7	1	0
3670..3915	+	81	15925708	-	SA0003	-	COG2501S	hypothetical protein	0	3.5	1.5	0	0	5	2	0
3882..5024	+	370	15925709	recF	SA0004	-	COG1195L	recombination protein F	29	10	7.5	0	1	21	2	0	Fragments covering the whole CDS
5034..6968	+	644	15925710	gyrB	SA0005	-	COG0187L	DNA gyrase subunit B	1.5	0	1	0	1	3	0	0
7005..9674	+	889	15925711	gyrA	SA0006	-	COG0188L	DNA gyrase subunit A	4	1	0	1	0	1.5	2	1
9762..10592	-	276	15925712	-	SA0007	-	COG0063G	hypothetical protein	1	0	0	0	0	2	0	0
12480..14079	+	428	15925714	serS	SA0009	-	COG0172J	seryl-tRNA synthetase	44	0	9	1.33333	2	0	8	1	T-Box element regulating termination of transcription of serS
14730..15425	+	231	15925715	-	SA0010	-	COG1296E	hypothetical protein	0	0	0	0	0	1	0	0
15972..17082	+	329	15925717	-	SA0011	-	COG2021E	hypothetical protein	1	1	0	0	0	0	0	0	SAM riboswitch regulating termination of transcription of SA011
17318..18313	+	331	15925718	-	SA0012	-	COG4241S	hypothetical protein	19	2	32	0	0	2	0	0	Fragment covering the 5'UTR and part of the CDS
18328..20295	+	655	15925719	-	SA0013	-	COG3887T	hypothetical protein	3	1	0	0	0	0	3	0
20770..22170	+	466	15925721	dnaC	SA0015	-	COG0305L	replicative DNA helicase	1	0	0	1	0	0	3	0
22448..23731	+	427	15925722	purA	SA0016	-	COG0104F	adenylosuccinate synthetase	0	0	0	0	0	1	0	0
25648..27474	+	608	15925724	vicK	SA0018	-	COG5002T	two-component sensor histidine kinase	0	2	0	0	1	1	1	0
27440..28801	+	453	15925725	-	SA0019	-	COG4863S	hypothetical protein	1	0	0	0	1	1	0	0
28802..29590	+	262	15925726	-	SA0020	-	COG4853S	hypothetical protein	0	0	0	1	0	0	0	0
29979..30779	+	266	15925727	-	SA0021	-	COG1235R	hypothetical protein	1	0	0	0	3	0	2	0
34454..35749	+	431	15925730	-	SA0024	-	-	hypothetical protein	0.333333	0	0	0	0	0	0	0
45031..47037	-	668	15925745	mecA	SA0038	-	COG0768M	penicillin binding protein 2 prime	0	0	0	1	0	0	0	0
56859..57641	-	260	15925756	ant(9)	SA0049	-	COG1708R	O-nucleotidylltransferase(9)	0	0	0	0	0	0	0	0.166667
57792..58169	-	125	15925757	tnpC	SA0050	-	-	transposase for Tn554	0	0	0	0	0	0	0	0
58176..60068	-	630	15925758	tnpB	SA0051	-	COG4974L	transposase B for Tn554	0	0	0	0	0	0	0	0
60065..61150	-	361	15925759	tnpA	SA0052	-	COG4974L	transposase A for Tn554	0	0	0	0	0	0	0	0.366667
65047..66396	-	449	15925765	ccrA	SA0058	-	COG1961L	cassette chromosome recombinase A	0	0	0	0	0	1	0	0
82829..83731	-	300	15925780	-	SA0073	-	COG5519L	hypothetical protein	0	1	0	0	0	0	0	0
84467..84799	-	110	15925783	-	SA0075	-	-	hypothetical protein	0	0	0.5	0	0	0	0	0
84844..85470	-	208	15925784	-	SA0076	-	-	hypothetical protein	1	0	0	0	0	0	0	0
87692..89425	+	577	15925786	-	SA0078	-	-	hypothetical protein	0	0	1	0	0	1	0	0
89609..89947	-	112	15925787	-	SA0079	-	COG0042J	hypothetical protein	0	0	0	0	0	0	0.25	0
90369..91124	-	251	15925788	-	SA0080	-	-	hypothetical protein	1	1	0	0	0	0	0	0
91521..92585	+	354	15925790	-	SA0082	-	COG2210S	hypothetical protein	0	0	0	0	0	1	0	0
97124..97327	+	67	15925794	-	SA0086	-	-	hypothetical protein	0	0	0	0	1	0	0	0
97376..97672	+	98	15925795	-	SA0087	-	COG3070K	hypothetical protein	0	0	0	0	0	0	0	0.166667
97871..98482	+	203	15925796	-	SA0088	-	-	hypothetical protein	1	0	0	0	0	0	0	0
98749..101901	+	1050	15925797	-	SA0089	-	COG1112L	hypothetical protein	0	0.333333	0.5	0	0	2	0	0
102646..103632	+	328	15925799	plc	SA0091	-	-	1-phosphatidylinositol phosphodiesterase precurosr	0	0	0	0	0	0	0	2
107182..107949	+	255	15925804	-	SA0096	-	-	hypothetical protein	0	1	0	0	0	0	0	0
110434..111612	+	392	15925806	-	SA0098	-	COG1473R	hypothetical protein	0	0	0	1	0	0	0	0
113486..115153	-	555	15925808	-	SA0100	-	COG1283P	hypothetical protein	0	0	0	0	0	1	2	1
115472..117247	-	591	15925810	-	SA0102	-	COG4716S	myosin-cross-reactive antigen	0	0	0	0	0	0.5	0	0
118475..119803	+	442	15925812	-	SA0104	-	COG1167KE	hypothetical protein	0	0.5	0	0	0	0	0	0
120728..122320	+	530	15925814	lctP	SA0106	-	COG1620C	hypothetical protein	1	0	0	1	0	3	0	0
122649..124001	-	450	15925815	spa	SA0107	-	COG5271R	immunoglobulin G binding protein A precursor	6	0	8	0	3	8	12	0	5'UTR of spa as the recognition site of RNAIII for translation repression, target of RNase III
124422..125174	-	250	15925816	sarH1	SA0108	-	COG1846K	hypothetical protein	0	0	0	0	0	0	1	0
129749..130759	+	336	15925821	-	SA0113	-	COG2423E	hypothetical protein	0	0	0	0	0	1	0	0
132527..133783	+	418	15925823	-	SA0115	-	COG2814G	hypothetical protein	0.5	0	0	0	0	0	0	0
135490..137268	+	592	15925825	-	SA0117	-	COG4264Q	hypothetical protein	0	0.666667	0	0	0	1	0	0
140185..140811	+	208	15925829	-	SA0121	-	-	hypothetical protein	0	2	0	0	0	0	0	0
141023..141799	+	258	15925830	butA	SA0122	-	COG1028IQR	acetoin reductase	0	0	0	0.5	2	0	0	0
146355..147859	+	476	15925836	-	SA0127	-	COG2244R	hypothetical protein	2	0	0	0	0	0	0	0
148053..148652	+	199	15925837	sodM	SA0128	-	COG0605P	superoxide dismutase	2	0	1	0	0	1	1	0
148988..149822	+	241	15925838	-	SA0129	-	-	hypothetical protein	5	2	20	0	2	0	4	0	structured long 3'UTR SA0129
149935..150675	-	246	15925839	-	SA0130	-	COG2188K	hypothetical protein	1	0	0	0	0	0.333333	0	0
150926..151633	+	235	15925840	pnp	SA0131	-	COG0813F	purine nucleoside phosphorylase	0	0	0	0	0	2	0	0
151640..152992	+	450	15925841	-	SA0132	-	-	hypothetical protein	1	0	0	0	1	3	2.16667	0
153073..153735	+	220	15925842	dra	SA0133	-	COG0274F	deoxyribose-phosphate aldolase	2.5	0	1	1	0	1	1	0
153763..155009	+	392	15925843	drm	SA0134	-	COG1015G	phosphopentomutase	4	0	3	1	0	0	1	0	3'UTR drm with a Rho-independant terminator
155070..155885	-	271	15925844	-	SA0135	-	COG3639P	hypothetical protein	0	0	0	0	0	1	0	0
155882..156682	-	266	15925845	-	SA0136	-	COG3639P	hypothetical protein	0.5	0	0	0	0	0	2	0
156684..157457	-	257	15925846	-	SA0137	-	COG3638P	hypothetical protein	0.5	0	0	0	0	0	0	0
158837..160381	+	514	15925848	-	SA0139	-	-	hypothetical protein	0	0.5	0	0	0	0	0	0
160432..161967	+	511	15925849	-	SA0140	-	COG0737F	hypothetical protein	0	0	0	1	0	0	1	0
162124..162891	+	255	15925850	-	SA0141	-	-	hypothetical protein	0	0	0	0	0	1	0	0
164457..167066	+	869	15925852	adhE	SA0143	-	COG1454C	bifunctional acetaldehyde-CoA/alcohol dehydrogenase	5	1	1	0	0	0	0	1
167409..168077	+	222	15925853	capA	SA0144	-	COG3944M	capsular polysaccharide synthesis enzyme Cap5A	0	0	0	0	0	0.5	0	0
168782..169546	+	254	15925855	capC	SA0146	-	COG4464GM	capsular polysaccharide synthesis enzyme Cap8C	0	0	0	0	0	0.5	0	0
169566..171389	+	607	15925856	capD	SA0147	-	COG1086MG	capsular polysaccharide synthesis enzyme Cap5D	0	0	0	0	0	0.333333	0.333333	0
176414..177580	+	388	15925862	capJ	SA0153	-	COG3307M	capsular polysaccharide synthesis enzyme Cap5J	0	0	0	0	0	0	0.25	0.5
178779..179984	+	401	15925864	capL	SA0155	-	COG0438M	capsular polysaccharide synthesis enzyme Cap5L	0	0	0	1	0	0	0	0
182802..183977	+	391	15925868	capP	SA0159	-	COG0381M	capsular polysaccharide synthesis enzyme Cap5P	0	0	0	0	0	1	0	0.5
185185..186672	+	495	15925871	aldA	SA0162	-	COG1012C	hypothetical protein	1	0	0	0	0	0	2	0.5
187319..188278	+	319	15925872	-	SA0163	-	COG1230P	hypothetical protein	1	0	0	0	0	0	0	0
188388..188543	-	51	15925873	-	SAS005	-	-	hypothetical protein	2.16429	0	0.416667	0	0.457143	0.757576	0	0
189809..190549	+	246	15925876	-	SA0166	-	COG1116P	hypothetical protein	0	1	0	0	0	0	0	0
190563..191534	+	323	15925877	-	SA0167	-	COG0715P	hypothetical protein	0	0	0	0	0	0	1	0
192305..193336	+	343	15925879	-	SA0169	-	COG1960I	hypothetical protein	0	0	0	0	0	3	1	0
193987..195111	+	374	15925881	fdh	SA0171	-	COG1052CHR	formate dehydrogenase	0	0	0	0	0	1	0	0
195497..196747	+	416	15925882	-	SA0172	-	-	hypothetical protein	2	0	0	0	0	2	0	0.5
197194..204369	+	2391	15925883	-	SA0173	-	COG1020Q	hypothetical protein	2	1	0	0	1	5.2	0	1
204382..205026	+	214	15925884	-	SA0174	-	COG2091H	hypothetical protein	0	0	0	0	0	0	0	0.5
205284..205872	-	164	15925885	-	SA0175	-	COG3477S	hypothetical protein	15	2	2	0	2	0	0	0	3'UTR SA0175 with Rho-independent terminator
206883..208124	-	413	15925887	argJ	SA0177	-	COG1364E	bifunctional ornithine acetyltransferase/N-acetylglutamate synthase protein	1	0	0	0	0	0	0	0
209206..210390	-	394	15925889	-	SA0179	-	COG4992E	ornithine aminotransferase	0	2	0	0	0	0	0	0
210649..211998	-	449	15925890	-	SA0180	-	COG1114E	hypothetical protein	0	1	0	0	0	1.33333	0	0
214765..217101	-	681	15925893	glcA	SA0183	-	COG1263G	hypothetical protein	7	1	1	0	3	2	4	0	Large Rho-independent terminator upstream glcA mRNA
217444..218499	+	351	15925894	-	SA0184	-	COG3589S	hypothetical protein	1	0	1	1	0	0	0	0
219407..220861	+	484	15925896	-	SA0186	-	COG1263G	hypothetical protein	1	0	0	0	0	1	0	0
220864..221739	+	291	15925897	-	SA0187	-	COG1737K	hypothetical protein	0	0	0	0	1	0	0	0
221933..222214	-	93	15925898	-	SA0188	-	-	hypothetical protein	0	0	0	0	0	0	1	0
222426..225255	+	929	15925899	hsdR	SA0189	-	COG0610V	type I restriction enzyme restriction chain	5	1	4	0	0	0	0	1	Structured 3'UTR hsdR
227197..227877	+	226	15925902	-	SA0192	-	COG1136V	hypothetical protein	0	0	0	0	0	0.4	0	0
229518..231236	+	572	15925905	-	SA0195	-	-	hypothetical protein	0.5	0	0	0	1	0	0	0
243487..244065	+	192	15925916	-	SA0205	-	COG0739M	hypothetical protein	1	1	0	0	0	0	0	0
244449..245546	+	365	15925917	msmX	SA0206	-	COG3839G	multiple sugar-binding transport ATP-binding protein	0	0	1	0	0	0	1	0
245559..246830	+	423	15925918	-	SA0207	-	COG2182G	hypothetical protein	1	0	0	0	0	0	0	0
246833..248101	+	422	15925919	-	SA0208	-	COG1175G	hypothetical protein	0	0	1	0	0	0.5	0	0
248103..248942	+	279	15925920	-	SA0209	-	COG3833G	hypothetical protein	0	0	0	0	0	1	0	0
249013..250092	+	359	15925921	-	SA0210	-	COG0673R	hypothetical protein	1	0	0	0	0	0	0	1
253268..254647	+	459	15925925	uhpT	SA0214	-	COG2271G	sugar phosphate antiporter	0	0	0	0	0	7	0	0
255006..255764	-	252	15925926	-	SA0215	-	COG4753T	hypothetical protein	0	0	0	0	1	1	0	0
255757..257313	-	518	15925927	-	SA0216	-	COG2972T	hypothetical protein	2	0	0	0	0	0	0	0
258865..261122	+	749	15925929	pflB	SA0218	-	COG1882C	formate acetyltransferase	17.5	3.5	10	3	17.5	12	19	3	Fragments along pflB-pflA and at the translational coupling site
261075..261962	+	251	15925930	pflA	SA0219	-	COG1180O	formate acetyltransferase activating enzyme	16.5	5.5	14	3	18	42	17	1	Fragments along pflB-pflA and at the translational coupling site
262215..263978	+	587	15925931	-	SA0220	-	COG4781C	hypothetical protein	2.83333	0	1	0	0	1	0	0
264676..266652	+	658	15925933	coa	SA0222	-	-	staphylocoagulase precursor	0.142857	0	0	0	0	0	0	0
267239..268423	-	394	15925934	-	SA0223	-	COG0183I	hypothetical protein	0	0	0	0	0	0	1	0
268453..270714	-	753	15925935	-	SA0224	-	COG1250I	hypothetical protein	0	0.5	0	0	0	0.5	0	0
272223..273728	-	501	15925937	-	SA0226	-	COG0318IQ	hypothetical protein	0	0	0	0	2	0	0	0
273754..275316	-	520	15925938	-	SA0227	-	COG4670I	hypothetical protein	0	0	0	0	0	2	0	0
275772..276914	+	380	15925939	-	SA0228	-	COG2339S	hypothetical protein	1	0	0	0	0	2	1	0
277228..278703	-	491	15925940	-	SA0229	-	COG0747E	hypothetical protein	0	0	1	0	0	0	0	0
278901..279257	-	118	15925941	-	SA0230	-	COG3189S	hypothetical protein	0	0	0	0	1	0	0	0
279414..279587	-	57	15925942	-	SAS007	-	-	hypothetical protein	3	0	13	0	0	2	0	0	Fragments covering the whole CDS
279613..280758	-	381	15925943	-	SA0231	-	COG1017C	hypothetical protein	0.166667	0	0	1.16667	2	4	0	2
281331..282284	+	317	15925944	lctE	SA0232	-	COG0039C	L-lactate dehydrogenase	26	2	13.5	1	0	10	4	0	Fragments covering the whole gene
282604..284133	-	509	15925945	-	SA0233	-	COG1263G	hypothetical protein	0	1	6	0	0	0	0	0
284495..285430	+	311	15925946	-	SA0234	-	COG1957F	hypothetical protein	1	0	0	0	0	0	0	0
285767..287863	+	698	15925947	-	SA0235	-	COG3711K	hypothetical protein	0	1	0	0	0.2	0	0	0
288843..290102	+	419	15925950	gatC	SA0238	-	COG3775G	PTS galactitol-specific enzyme IIC component	0	1	0	0	0	0	0	0
291347..292390	+	347	15925953	-	SA0240	-	COG1063ER	hypothetical protein	0	0	0	0	0	1	0	0
292918..293634	+	238	15925954	ispD	SA0241	-	COG1211I	2-C-methyl-D-erythritol 4-phosphate cytidylyltransferase	1	0	0	0	0	1	1	0
294674..296368	+	564	15925956	-	SA0243	-	COG1887M	hypothetical protein	1	0	0	0	0	0.5	0	0
296796..297965	+	389	15925957	-	SA0244	-	COG1887M	hypothetical protein	0	0	1	0	0	1	0	0
298241..298957	+	238	15925958	ispD	SA0245	-	COG1211I	2-C-methyl-D-erythritol 4-phosphate cytidylyltransferase	0	0	1	0	1	1	0	0
298950..299975	+	341	15925959	-	SA0246	-	COG1063ER	hypothetical protein	0	0	0	0	0	2	2	0
299997..301685	+	562	15925960	-	SA0247	-	COG1887M	hypothetical protein	0	0	0	0	0	2.5	0	2
301718..303439	+	573	15925961	-	SA0248	-	COG0463M	hypothetical protein	1.33333	1	0	0	2	1	1	0
303583..304257	+	224	15925962	scdA	SA0249	-	COG2846D	cell wall biosynthesis protein ScdA	1	0	0	0	0	0	0	0
304483..306256	+	584	15925963	lytS	SA0250	-	COG3275T	two-component sensor histidine kinase	4	0	2	0	0	1	0	0
306259..306999	+	246	15925964	lytR	SA0251	-	COG3279KT	two-component response regulator	0	1	0	0	0	1	0	0
310017..311941	+	478	15925969	bglA	SA0256	-	COG2723G	6-phospho-beta-glucosidase	4	3.1	2	0	2	7.15728	4.1	0
311940..312701	-	253	15925970	-	SA0257	-	COG2226H	hypothetical protein	0	1	0.5	0	0	0	0	0
312952..313866	-	304	15925971	rbsK	SA0258	-	COG0524G	ribokinase	1	0	0	0	0	0	0	0.5
317324..318700	-	458	15925976	-	SA0263	-	-	hypothetical protein	0	1	0	0	0	0	0	0
320252..321202	+	316	15925978	lytM	SA0265	-	COG3942R	peptidoglycan hydrolase	0	0	0	0	0	0	2	0
322844..324010	-	388	15925981	-	SA0268	-	-	hypothetical protein	1	0	0	0	0	0	0	0
325932..326825	-	297	15925983	-	SA0270	-	COG3942R	hypothetical protein	0	0	0.333333	0	0	0	0	0
327073..327366	+	97	15925984	-	SA0271	-	COG4842S	hypothetical protein	0	0	0	0	1	0	0	0
327449..330478	+	1009	15925985	-	SA0272	-	COG1511S	hypothetical protein	0	0	0	0	1	0	0	0
330478..330936	+	152	15925986	-	SA0273	-	-	hypothetical protein	0	0	0	0	0	0	0	1
331163..332497	+	444	15925988	-	SA0275	-	COG4499S	hypothetical protein	0	0	0	0	0	2	1	0
332519..336958	+	1479	15925989	-	SA0276	-	COG1674D	hypothetical protein	0.309524	0	1	0	0	0	0	1
338711..340555	+	614	15925994	-	SA0281	-	COG5444S	hypothetical protein	1	1	0	0	0	2	0	1
341260..341943	+	227	15925996	-	SA0283	-	-	hypothetical protein	0	0	0	0	0	0.333333	0	0
342089..342700	+	203	15925997	-	SA0284	-	-	hypothetical protein	2	0	0	0	0	0	0	0
342788..343053	+	72	15925998	-	SA0285	-	-	hypothetical protein	0	0	1	0	0	0	0	0
343185..343685	+	166	15925999	-	SA0286	-	-	hypothetical protein	0	1	0	0	0	0	0	0
343696..344196	+	166	15926000	-	SA0287	-	-	hypothetical protein	1	0	0	1	0	0	0	0
346862..347260	+	132	15926005	-	SA0292	-	-	hypothetical protein	1	0	1	0	0	0	0	0
347409..348300	-	274	15926006	-	SA0293	-	COG2116P	hypothetical protein	3	0	0	0	1	0	0.5	0	3'UTR SA0293 with Rho-independent terminator
348537..349844	-	435	15926007	-	SA0294	-	COG1114E	hypothetical protein	0	1	0	0	0	0	1	0
350428..351318	+	296	15926008	-	SA0295	-	COG2503R	hypothetical protein	1	0.333333	1	0	0	0	0	0
352629..353306	+	225	15926010	-	SA0297	-	COG1136V	hypothetical protein	0	0	0	0	0	0	2	0
353514..354545	+	343	15926011	-	SA0298	-	COG1299G	hypothetical protein	0	0	2	0	0	0.25	0	0
358240..359772	-	510	15926016	-	SA0303	-	COG0591ER	hypothetical protein	0	0	1	0	0	0	0	0
361988..362788	-	266	15926019	-	SA0306	-	COG1737K	hypothetical protein	0	0	1	0	1	3	0	0
365458..367533	+	691	15926022	geh	SA0309	-	COG1075R	glycerol ester hydrolase	0	1.25	1	0	0	0	3	0
370176..371177	+	333	15926025	-	SA0312	-	COG2141C	hypothetical protein	1	0	0	0	0	0	0	0
377074..377358	-	94	15926032	-	SA0319	-	COG3414G	hypothetical protein	0	0	0	0.5	0	0	0	0
377808..379763	-	651	15926034	-	SA0321	-	COG3711K	hypothetical protein	0	0	0	0	2	5	0	0
379975..380394	+	139	15926035	-	SA0322	-	COG1846K	hypothetical protein	0	0.5	0	0	1	0	0	0
382482..383840	-	452	15926038	glpT	SA0325	-	COG2271G	glycerol-3-phosphate transporter	1	0	0	0	0	1	0	0
384152..385078	+	308	15926039	-	SA0326	-	COG0346E	hypothetical protein	0	1	0	0	0	1	0	0
386167..386733	+	188	15926041	-	SA0328	-	COG0431R	hypothetical protein	1	0	0	1	0	0	0	0
386792..387787	-	331	15926042	-	SA0329	-	COG2855S	hypothetical protein	0	1.16667	0	0	0	0	0	0
388964..389818	+	284	15926044	-	SA0331	-	COG2822P	hypothetical protein	0	0	0	1	0	0	0	0
392978..393640	-	220	15926047	-	SA0334	-	COG0805U	hypothetical protein	1	0	0	0	0	0	0	0
393696..393911	-	71	15926048	-	SA0335	-	COG1826U	hypothetical protein	0	0	0	0	0	0	1	0
399116..400297	+	393	15926055	-	SA0342	-	COG0183I	hypothetical protein	0	0	0	0	2	2	2	0
401175..403403	-	742	15926057	metE	SA0344	-	COG0620E	5-methyltetrahydropteroyltriglutamate--homocysteine S-methyltransferase	2	1	0	1.25	0	0	0	0
406367..407717	-	367	15926060	-	SA0347	-	COG0626E	hypothetical protein	6	0.25	0	0	1	0	0	0	T-Box element upstream SA0347 regulating termination of transcription
408141..408977	+	278	15926061	-	SA0348	-	COG1475K	hypothetical protein	0	0	0	0	0	0.25	0	0
411440..411646	-	63	15926065	-	SAS009	-	-	hypothetical protein	3	0	0	0	0	0	0	0	Large part of SAS009
411875..412171	+	98	15926066	rpsF	SA0352	-	COG0360J	30S ribosomal protein S6	0	0	0	0	0	1	0	1
412192..412695	+	167	15926067	ssb	SA0353	-	COG0629L	single-strand DNA-binding protein of phage phi PVL	0	0	1	0	1	2	7	1
412738..413033	+	80	15926068	rpsR	SA0354	-	COG0238J	30S ribosomal protein S18	5	0.5	1	0	0	1	1	0	3'UTR rpsR with Rho-independent terminator
413158..414240	-	324	15926069	-	SA0355	-	COG4823V	hypothetical protein	1.5	0	1.5	0	0	0	0	0	3'UTR SA0355 with Rho-independent terminator
415162..415773	+	203	15926071	-	SA0357	-	-	hypothetical protein	0	0	0	0	0	0	0	0.5
417400..417663	-	87	15926074	-	SAS010	-	-	hypothetical protein	0	0.5	0	0	0	0	0	0
418253..418467	-	69	15926076	-	SAS011	-	-	hypothetical protein	4	0	1	0	0	0	0	2
418616..419221	+	201	15926077	-	SA0361	-	COG0406G	hypothetical protein	0	0	0	1	0	0	1	0
419287..419697	-	127	15926078	-	SA0362	-	-	hypothetical protein	1	0	0	0	0	0	0	0
419940..420566	-	208	15926079	-	SA0363	-	-	hypothetical protein	0	1	1	0	0	0	0	0
420946..422533	-	507	15926081	ahpF	SA0365	-	COG3634O	alkyl hydroperoxide reductase subunit F	16	1	4	0	2	13	2	0	3'UTR SA0265 with Rho-independent terminator
422549..423186	-	189	15926082	ahpC	SA0366	-	COG0450O	alkyl hydroperoxide reductase subunit C	1	2	1	0	0	2	2	0
423610..424365	+	251	15926083	-	SA0367	-	COG0778C	hypothetical protein	1	0	1	0	0	1	0	0
424445..425833	-	462	15926084	-	SA0368	-	COG1823R	hypothetical protein	0	0	0	0	0	7	2	0.25
426644..427999	+	439	15926085	tnp	SA0369	-	COG3464L	IS1181 transposase	0.95	0	0.75	0	0.75	0.2	0.625	0
428331..429287	-	318	15926086	-	SA0370	-	-	hypothetical protein	1	1	0	0	0	0	0	0
429405..430086	-	220	15926087	-	SA0371	-	-	hypothetical protein	1	0	0	0	0	1	0	0
430147..430617	-	135	15926088	-	SA0372	-	-	hypothetical protein	1	0	0	0	0	0	0	1
430804..431708	+	192	15926089	xprT	SA0373	-	COG0503F	xanthine phosphoribosyltransferase	0	0	4	0	0	1	1	0	Guanine riboswitch regulating transcription termination of xprT operon
431708..432976	+	422	15926090	pbuX	SA0374	-	COG2233F	xanthine permease	4	0	1	0	0	4	0	0
433014..434480	+	488	15926091	guaB	SA0375	-	COG0516F	inositol-monophosphate dehydrogenase	2	0	0	0	0	0.166667	0	0
434505..436046	+	513	15926092	guaA	SA0376	-	COG0519F	GMP synthase	8	0	0	0	0	1	3	0
439407..439766	-	119	15926097	-	SA0380	-	COG3759S	hypothetical protein	0	0	0	0	2	0	1	0
445730..446434	+	234	15926103	set10	SA0386	-	-	superantigen-like protein 5	0	0	0	0	1	0	3	2
447914..448733	+	232	15926105	set12	SA0388	-	-	superantigen-like protein	2	0	0	0	0	0	0	0
451000..452556	+	518	15926109	hsdM	SA0391	-	COG0286V	type I site-specific deoxyribonuclease LldI chain hsdM	0	0	1	0	0	0	0	0
461221..462003	+	260	15926119	lpl5	SA0401	-	-	hypothetical protein	0	0	0	0	0	0	0	0
462060..462854	+	264	15926120	lpl6	SA0402	-	-	hypothetical protein	0.5	0	0	0	0	0.5	0	0
465491..466816	+	441	15926124	-	SA0406	-	COG5153UI	hypothetical protein	0	0	1	0	0	0	0	0
468137..469527	+	400	15926128	-	SA0410	-	COG0523R	hypothetical protein	9	2	3	0	0.5	0	0	1	3'UTR S0410 with Rho-independent terminator
470927..472411	+	494	15926130	ndhF	SA0411	-	COG1009CP	NADH dehydrogenase subunit 5	0	0	0	0	0	1	1	0
472424..475129	+	901	15926131	-	SA0412	-	COG3002S	hypothetical protein	2	0	0	0	0	2.5	0	0
475291..475653	+	120	15926132	-	SA0413	-	COG5609S	hypothetical protein	0	0	2	0	0	4	0	0
475882..476188	-	80	15926133	-	SA0414	-	-	hypothetical protein	18	1	20	0	1	1	0	0
476336..477010	+	224	15926134	-	SA0415	-	COG0671I	hypothetical protein	0	0	1	0	0	0	0	0
478150..479490	+	446	15926136	-	SA0417	-	COG0733R	hypothetical protein	0.25	0	0	0	1	0	0	0
479707..480612	+	301	15926137	cysM	SA0418	-	COG0031E	hypothetical protein	0	0	0	0	1	0	0	0
483767..484609	+	280	15926141	-	SA0422	-	COG1464P	hypothetical protein	0	0	0	0	0	0.25	0	0
484907..486119	+	334	15926142	sle1	SA0423	-	COG3942R	hypothetical protein	1	0	3	0	2	0	0	0	Structured 5'UTR of sle1
486130..486408	-	92	15926143	-	SA0424	-	-	hypothetical protein	1	0	0	0	0	1	0	0
487587..488369	-	260	15926146	-	SA0427	-	COG5438S	hypothetical protein	0	1	1	0	0	1	0	0
488366..489478	-	370	15926147	-	SA0428	-	COG5438S	hypothetical protein	0	0	0	0	0	3	0	0
489599..490483	-	294	15926148	gltC	SA0429	-	COG0583K	transcription activator of glutamate synthase operon	0	2	0	0	0	0	0	0
490664..495163	+	1499	15926149	gltB	SA0430	-	COG0069E	glutamate synthase large subunit	0.75	0	0	0	0	0	0	0
497449..498945	+	475	15926151	treP	SA0432	-	COG1263G	PTS enzyme II, phosphoenolpyruvate-dependent, trehalose-specific	13	2	9	0	1	1	4	0	Large fragment containing the 3'UTR
498965..500605	+	546	15926152	-	SA0433	-	COG0366G	alpha-glucosidase	1	0	1	0	0.5	0	0	0
500630..501358	+	242	15926153	-	SA0434	-	COG2188K	hypothetical protein	1	0	1	0	0	1	0	0
502594..504291	+	565	15926155	dnaX	SA0436	-	COG2812L	DNA polymerase III gamma and tau subunits	1	0	0	0	1	0	0	1
504705..505301	+	198	15926157	recR	SA0438	-	COG0353L	recombination protein RecR	2	0	0	0	1	1	1	0
512201..513538	+	445	15926158	-	SA0439	-	COG1982E	hypothetical protein	0	0	0	0	0	1	0	0
513540..514157	+	205	15926159	tmk	SA0440	-	COG0125F	thymidylate kinase	0	0	0	0	0	1	0	0
514185..514514	+	109	15926160	-	SA0441	-	COG3870S	hypothetical protein	0	0	2	0	1	1	1	0
514728..515654	+	308	15926161	holB	SA0442	-	COG0470L	DNA polymerase III, delta prime subunit	1	0	0	1	0	0	0	0
515823..516458	+	211	15926162	-	SA0443	-	COG1774S	hypothetical protein	0	1	0	0	0	0	0	0
516454..516822	+	122	15926163	-	SA0444	-	COG4467S	DNA replication intiation control protein YabA	1	0	0	0	0	0	2	0
517814..518062	+	82	15926165	-	SA0446	-	COG2827L	hypothetical protein	0	1	0	0	0	0	0	0
519055..521161	+	657	15926167	metS	SA0448	-	COG0143J	methionyl-tRNA synthetase	9	0	2	0	1.5	0	0	0	T-Box element upstream metS regulating termination of transcription
522132..522668	+	178	15926169	-	SA0450	-	COG1658L	hypothetical protein	0	0	1	0	0	0	0	0
523672..523935	+	87	15926171	veg	SA0452	-	COG4466S	hypothetical protein	1	0	0	0	0	0	1	0
524245..525093	+	282	15926172	ipk	SA0453	-	COG1947I	4-diphosphocytidyl-2-C-methyl-D-erythritol kinase	1	0	0	0	0	1.25	0	0
525107..525931	+	274	15926173	purR	SA0454	-	COG0503F	pur operon repressor	4	0	0	0	0	0	0	0
525948..526328	+	126	15926174	-	SA0455	-	COG0251J	hypothetical protein	2.5	0	0	0	1	0	0	0
526364..526789	+	100	161376700	spoVG	SA0456	-	COG2088M	regulatory protein SpoVG	12	0	0	0	3	2	1	0
527067..528419	+	450	15926176	gcaD	SA0457	-	COG1207M	hypothetical protein	2	0	1	0	0	0	1	0
528566..529531	+	321	15926177	prs	SA0458	-	COG0462FE	ribose-phosphate pyrophosphokinase	2	0	0	0	0	0	0	0
529681..530334	+	217	15926178	rplY	SA0459	-	COG1825J	50S ribosomal protein L25/general stress protein Ctc	2	0	0	0	0	1	0	1
530541..531217	+	190	15926179	pth	SA0460	-	COG0193J	peptidyl-tRNA hydrolase	2	1	0	0	0	0	0	0
531217..534723	+	1168	15926180	mfd	SA0461	-	COG1197LK	transcription-repair coupling factor	0	1	0	0	0	0.2	1	0
534713..536239	+	508	15926181	-	SA0462	-	COG2244R	hypothetical protein	1	0	0	0	0	2	0	0
536239..537432	+	397	15926182	-	SA0463	-	COG3956R	hypothetical protein	0	0	0	0	2	2	0	0
538207..538726	+	133	15926185	-	SA0466	-	COG1098J	hypothetical protein	2	2	1	0	0	0	0	0	3'UTR S0466 with Rho-independent terminator
538788..540083	+	431	15926186	-	SA0467	-	COG0037D	hypothetical protein	1	0	2	0	0	0	0	0
540088..540786	+	179	15926187	-	SA0468	-	COG0634F	hypothetical protein	1	0	1	0	0	0	1	0	3'UTR SA0468 with Rho-independent terminator
540884..542977	+	697	15926188	ftsH	SA0469	-	COG0465O	cell-division protein	5	0	0	0	0	3	1	0
543205..544086	+	293	15926189	hslO	SA0470	-	COG1281O	Hsp33-like chaperonin	0	0	0.5	0	0	0	0	0
544265..545197	+	310	15926190	cysK	SA0471	-	COG0031E	hypothetical protein	1	0	2	0	0	1	1	0
546194..546559	+	121	15926192	folB	SA0473	-	COG1539H	dihydroneopterin aldolase	0	0	0	1	0	0	0	0
547571..549058	+	495	15926194	lysS	SA0475	-	COG1190J	lysyl-tRNA synthetase	0	2	2	1	0	1	1	1	T-Box element upstream lysS ?
557598..558485	+	295	15926196	-	SA0477	-	COG0214H	pyridoxal biosynthesis lyase PdxS	1	0	3	0	0	3	1	0
558489..559144	+	186	15926197	pdxT	SA0478	-	COG0311H	glutamine amidotransferase subunit PdxT	8	1	1	0	1	2	1	0	3'UTR S0478 with Rho-independent terminator
559257..560471	-	404	15926198	nupC	SA0479	-	COG1972F	pyrimidine nucleoside transport protein	2	0	0	0	0	1	0	0
560629..561090	+	153	15926199	ctsR	SA0480	-	COG4463K	hypothetical protein	5	0	0	0	0	3	0	0
561109..561675	+	188	15926200	-	SA0481	-	COG3880S	hypothetical protein	0	0	0	1	0	1	0	0
561665..562672	+	335	15926201	-	SA0482	-	COG3869E	ATP:guanido phosphotransferase	1	0	0	0	0	1	1	0
562686..565142	+	818	15926202	clpC	SA0483	-	COG0542O	endopeptidase	2	1	1	0	3	14	2.5	0
565627..566991	+	454	15926203	radA	SA0484	-	COG1066O	DNA repair protein RadA	1	0	1	0	0	0	0	0.5
567016..568089	+	357	15926204	-	SA0485	-	COG4956R	hypothetical protein	0	0	0	0	0	1	0	0
568646..570100	+	484	15926205	gltX	SA0486	-	COG0008J	glutamyl-tRNA synthetase	1	0	0.333333	0	0	2	0	0
570190..571170	+	213	15926206	cysE	SA0487	-	COG1045E	hypothetical protein	1	0	1	0	0	1	0	0	T-Box element upstream cysE regulating termination of transcription
571154..572554	+	466	15926207	cysS	SA0488	-	COG0215J	cysteinyl-tRNA synthetase	1	0.5	0	0	0	1	0	0
572959..573705	+	248	15926209	-	SA0490	-	COG0566J	hypothetical protein	0	0	0	0	0	2.5	0	0
573705..574229	+	174	15926210	-	SA0491	-	COG3688R	hypothetical protein	0	0	1	0	0	3	0	0
574310..574879	+	189	15926211	-	SA0492	-	COG1595K	hypothetical protein	0	0	0	0	0	2	0	0
575388..575936	+	182	15926213	nusG	SA0494	-	COG0250K	transcription antitermination protein	0	0	1	0	0	0	0	0
576017..576545	+	140	15926215	rplK	SA0495	-	COG0080J	50S ribosomal protein L11	2	0	5	0	1	1	7	0	rplK 5'UTR regulatory region (L10 leader)
576747..577485	+	230	15926216	rplA	SA0496	-	COG0081J	50S ribosomal protein L1	1.5	3	1.5	0	1	0	1.5	0
577452..578211	+	166	15926217	rplJ	SA0497	-	COG0244J	50S ribosomal protein L10	4.5	0	1.5	0	1	1	0.5	0	L10 leader, termination of transcription of L10 operon, autoregulation
578254..578622	+	122	15926218	rplL	SA0498	-	COG0222J	50S ribosomal protein L7/L12	2	1	0	1	4	2	0	0
578797..579405	+	202	15926219	-	SA0499	-	COG2813J	hypothetical protein	0	0	0	0	0	0	2	0
579620..583171	+	1183	15926220	rpoB	SA0500	-	COG0085K	DNA-directed RNA polymerase subunit beta	2	0	3	1	0	6.94444	1	1	Fragments along the tuf operon
583308..586973	+	1207	15926221	rpoC	SA0501	-	COG0086K	DNA-directed RNA polymerase subunit beta'	2	1	4	1	1	2	4	0	Fragments along the tuf operon
587035..587863	+	84	15926222	-	SA0502	-	COG1358J	putative ribosomal protein L7Ae-like	2	0	2.5	0	0.5	11	0	0	Fragments along the tuf operon
587420..587863	+	137	15926223	rpsL	SA0503	-	COG0048J	30S ribosomal protein S12	1	0	1.5	0	0.5	7	0	0	Fragments along the tuf operon
587886..588369	+	156	15926224	rpsG	SA0504	-	COG0049J	30S ribosomal protein S7	4	0	1	0	3.5	2	4	0	Fragments along the tuf operon
588492..590573	+	693	15926225	fus	SA0505	-	COG0480J	elongation factor G	22	3	1.5	0	13	33.5	5	0	Fragments along the tuf operon
590547..592033	+	394	15926226	tuf	SA0506	-	COG0050J	elongation factor Tu	33.5	0	8.5	1	13	19.5	23	0	Fragments along the tuf operon
592256..593431	-	391	15926227	-	SA0507	-	COG1473R	hypothetical protein	1	0	0	0	0	0	0	0
593602..594789	+	395	161376699	-	SA0508	-	COG0156H	2-amino-3-ketobutyrate coenzyme A ligase	0	0	0	0	0	1	1	0	Structured 5'UTR of hchA
595020..595995	+	292	15926229	-	SA0509	-	COG0693R	chaperone protein HchA	6	1	2	0	0	0.333333	0	1
596096..597733	+	545	15926230	araB	SA0510	-	COG1069C	ribulokinase	0	0.5	1	0	0	1	0	0
597947..598912	+	321	15926231	-	SA0511	-	COG0451MG	hypothetical protein	0	1	0	0	0	0	0	0
599248..600324	+	358	15926232	ilvE	SA0512	-	COG0115EH	branched-chain amino acid aminotransferase	2	0	1	0	0	1	1	1
601373..602035	-	220	15926234	-	SA0514	-	COG1428F	hypothetical protein	0	1	0	0	0	1	0	0
602028..602903	-	205	15926235	-	SA0515	-	COG1428F	hypothetical protein	4.5	0	2	0	0.5	0.5	0	0
602593..603633	+	156	15926236	-	SA0516	-	COG0590FJ	hypothetical protein	4.5	1.5	6.5	0	0	5.5	0.5	0	Fragments covering SA0516-SA0517
603329..604198	+	289	15926237	-	SA0517	-	COG0561R	hypothetical protein	1.5	0	1.5	0	0	1	0.5	0	Fragments covering S0516-SA0517
604220..604786	+	188	15926238	-	SA0518	-	COG0431R	hypothetical protein	0	0	0	0	0	1	0	0
605215..608076	+	953	15926239	sdrC	SA0519	-	-	Ser-Asp rich fibrinogen-binding, bone sialoprotein-binding protein	1	0	0	0	0	0	0	1
608443..612600	+	1385	15926240	sdrD	SA0520	-	COG4932M	Ser-Asp rich fibrinogen-binding, bone sialoprotein-binding protein	1	1	1	0	0	1.5	0	0
612994..616419	+	1141	15926241	sdrE	SA0521	-	-	Ser-Asp rich fibrinogen-binding, bone sialoprotein-binding protein	0	0	0	0	0.5	0.5	0	0
616540..618012	+	490	15926242	-	SA0522	-	COG0438M	hypothetical protein	0	0	0	0	0	1	2	0
618137..619627	-	496	15926243	-	SA0523	-	COG0438M	hypothetical protein	2	0	1	0	0	0	0	0.5
619909..620787	-	292	15926244	-	SA0524	-	COG1469S	putative GTP cyclohydrolase	0.142857	0	0	0	0	5	0.333333	0
620800..621465	-	221	15926245	-	SA0525	-	COG2120S	hypothetical protein	1	0	0	0	0	0	0	0
621479..621838	-	119	15926246	-	SA0526	-	-	hypothetical protein	0	2	0	0	0	0	0	0
622117..622875	+	252	15926247	nagB	SA0527	-	COG0363G	glucosamine-6-phosphate isomerase	0	0	2	0	1	0.5	0	0
622952..623584	+	210	15926248	-	SA0528	-	COG0269G	hypothetical protein	0	0	0	1	0	0	0	0
623586..624134	+	182	15926249	-	SA0529	-	COG0794M	hypothetical protein	0	0	1	0	0	0	2	0
625396..626796	+	466	15926251	proP	SA0531	-	COG2814G	hypothetical protein	0	0	0	0	0	3	0	0
627000..627340	+	69	15926252	-	SA0532	-	-	hypothetical protein	8	0	0	0	1	0	0	0
627340..628716	+	458	15926253	vraA	SA0533	-	COG0318IQ	hypothetical protein	0	0	0	0	0	1	0	0
628718..629857	+	379	15926254	vraB	SA0534	-	COG0183I	acetyl-CoA c-acetyltransferase	0	0	0	0	0	0.666667	0	0
630458..630867	-	55	15926257	-	SAS016	-	-	hypothetical protein	60.5	14	19	0	323.5	105	65	4	complementary to the 3'UTR of SA0536
631344..632174	-	276	15926258	-	SA0537	-	COG0351H	phosphomethylpyrimidine kinase	0	1	0	0	0	1	0	0
633528..633896	+	122	15926261	-	SA0540	-	COG2363S	hypothetical protein	1	0	0	0	0	0	0	0
634017..635501	+	494	15926262	-	SA0541	-	COG0531E	hypothetical protein	0	0	0	0	0	0.5	0	2
635642..636094	-	150	15926263	-	SA0542	-	COG3610S	hypothetical protein	1	0	0	0	0	2	0	0
637014..638208	-	250	15926265	-	SA0544	-	COG3253S	putative heme peroxidase	7	0.333333	7	0	1.66667	0.5	3.33333	0
637993..639326	+	328	15926266	eutD	SA0545	-	COG0280C	phosphotransacetylase	3	0.5	2.33333	0	1.5	0	0	0
639329..640165	+	278	15926267	-	SA0546	-	COG0095H	hypothetical protein	1	0	0	0	1	1	0	0
640833..641672	+	279	15926268	mvaK1	SA0547	-	COG1577I	mevalonate kinase	1	0	0	0	0	0	0	0
642673..643749	+	358	15926270	mvaK2	SA0549	-	COG1577I	phosphomevalonate kinase	2	0	0	0	0	1	0	0
644319..645767	-	482	15926272	-	SA0551	-	COG1249C	hypothetical protein	0	0	0	0	0	5.5	0	0
648091..648723	+	210	15926275	-	SA0554	-	-	hypothetical protein	0.333333	0	0	0	0	0	0	0
648770..649390	+	206	15926276	-	SA0555	-	-	hypothetical protein	2	0	1	0	0	3	1	0
650610..651548	+	312	15926278	-	SA0557	-	COG0667C	hypothetical protein	2	0	0	0	0	0	0	0
651994..652574	+	178	15926279	-	SA0558	-	COG0655R	hypothetical protein	2	0	1	1	0	0	0	0	3'UTR SA0558 with Rho-independent terminator
652698..653174	+	158	15926280	-	SA0559	-	COG0456R	hypothetical protein	1	0	1	0	0	0	0	0
653214..654509	+	431	15926281	-	SA0560	-	COG1078R	hypothetical protein	0	0	1	0	0	2	0	0
655473..656674	+	336	15926283	adh1	SA0562	-	COG1064R	alcohol dehydrogenase	7	1	5	1	0	0	0	1	3'UTR adhP with Rho-independent terminator
657256..658917	+	553	15926285	argS	SA0564	-	COG0018J	arginyl-tRNA synthetase	0	1	0.5	0	0	1	0	0
660074..660961	+	295	15926287	-	SA0566	-	COG0614P	hypothetical protein	0	2	1	0	0	0	0	0
663715..664325	+	168	15926291	-	SA0570	-	-	hypothetical protein	3	0	2	0	1	0	0	0
664339..665138	+	238	15926292	-	SA0571	-	-	hypothetical protein	1	0	5	0	0	1	1	0
665307..666095	+	262	15926293	-	SA0572	-	COG0596R	hypothetical protein	0	0	0	0	1	5	0	0
666347..666721	-	124	15926294	sarA	SA0573	-	-	staphylococcal accessory regulator A	0	0	0	0	0	0	2	0
669396..669956	+	186	15926298	-	SA0577	-	COG4974L	hypothetical protein	0	0	0	0	0	0	0	0.5
669975..672377	+	800	15926299	-	SA0578	-	COG1009CP	putative monovalent cation/H+ antiporter subunit A	0	0	0	0	0	0	0	5
672786..673130	+	114	15926301	-	SA0580	-	COG1006P	putative monovalent cation/H+ antiporter subunit C	0	1	0	0	0	0	0	0
676150..678192	+	680	15926306	-	SA0585	-	COG0025P	hypothetical protein	4	1	0	0	0	2	0	0
678300..679619	-	439	15926307	-	SA0586	-	COG3464L	IS1181 transposase	0	0	0	0	0	0	0.375	0
680573..681668	-	309	15926308	-	SA0587	-	COG0803P	hypothetical protein	1.33333	0	0.666667	0	0	2.66667	0	0
681665..682501	-	278	15926309	-	SA0588	-	COG1108P	hypothetical protein	4	0	1	0	0	2	0.5	0
682445..683279	-	247	15926310	-	SA0589	-	COG1121P	hypothetical protein	6	1	1	0	0	2	1.5	0
683360..684004	+	214	15926311	-	SA0590	-	COG1321K	hypothetical protein	0	2	0	2	1	0	0	0
684084..684836	-	250	15926312	-	SA0591	-	-	hypothetical protein	2	0.333333	2	0	1	3	0	0
685072..685894	+	254	15926313	tagA	SA0592	-	COG1922M	teichoic acid biosynthesis protein	0.5	1	0	0	0	0	0	0
685848..686971	-	264	15926314	tagH	SA0593	-	COG1134GM	teichoic acids export protein ATP-binding subunit	22.5	1	29.5	0	1.5	1	1	0	5'UTR tagH complementary to 5'UTR tagG (overlapping UTR)
686737..687850	+	277	15926315	tagG	SA0594	-	COG1682GM	teichoic acid translocation permease protein	39.5	0.5	26.5	0	2.5	1.5	4.5	0	5'UTR tagG complementary to 5'UTR tagH (overlapping UTR)
689103..690110	+	335	15926317	tagX	SA0596	-	COG1216R	teichoic acid biosynthesis protein X	0.5	0	0	0	0	0	0	0
690688..692254	-	431	15926319	pbp4	SA0598	-	COG1686M	penicillin binding protein 4	4	0	1	0	0	0	0	0
692124..694131	+	575	15926320	-	SA0599	-	COG1132V	ATP-binding cassette transporter A	2	1	5	0	0	0	0	0
694200..694280	+	26	15926321	-	SAS017	-	-	hypothetical protein	0	0	0.5	0	0	1	0	0
694488..695717	+	409	15926322	-	SA0600	-	COG1972F	hypothetical protein	4	0	1	0	6	2	0	0
698190..699194	+	334	15926325	fhuB	SA0603	-	COG0609P	ferrichrome transport permease	1	0	0	0	0	2	0	0
699191..700207	+	338	15926326	fhuG	SA0604	-	COG0609P	ferrichrome transport permease	0	1	0	0	0	0	0	4
701451..702035	+	194	15926328	-	SA0606	-	COG2376G	hypothetical protein	1	0	0	0	0	1	0	0
702506..703003	+	165	15926330	-	SA0608	-	-	hypothetical protein	2	0	0	0	0.5	1	0.333333	0
703547..704527	+	326	15926331	-	SA0609	-	COG3949S	hypothetical protein	1	0	0	0	0	0	0	0
706687..707233	-	168	15926334	-	SA0612	-	COG1670J	hypothetical protein	7	4	12.5	0	10	10.25	8.5	0
706986..708229	+	307	15926335	-	SA0613	-	COG0451MG	hypothetical protein	2	0	1.5	0	0	1.5	0.75	0
708912..709952	+	346	15926337	-	SA0615	-	COG0642T	hypothetical protein	2	3	0	0	0	1	0	0
710096..710857	+	253	15926338	vraF	SA0616	-	COG1136V	ABC transporter ATP-binding protein	0	0	0	0	0	1	0	0
710835..712800	+	633	15926339	vraG	SA0617	-	-	ABC transporter permease	2	0	1	0	0	2	0	0	3'UTR vraG with Rho-independent terminator
713459..714120	+	205	15926340	-	SA0618	-	COG1392P	hypothetical protein	2	0	0.5	0	0	0	2	0
714052..715099	+	335	15926341	-	SA0619	-	COG0306P	hypothetical protein	3	1	1.5	0	0	0.5	2	0
715625..716571	-	265	15926342	-	SA0620	-	COG3942R	hypothetical protein	20	13	22	0	6	66.5	6	1	Fragments covering SA0620
716845..717489	+	214	15926343	-	SA0621	-	COG0670R	hypothetical protein	1	0	2	0	0	1	1	0
718186..720336	+	716	15926344	-	SA0622	-	COG2207K	hypothetical protein	1	0	0	0	0	0	0	0
721031..721747	+	238	161376698	-	SA0624	-	COG0217S	hypothetical protein	0	0	0	0	0	0	2	0
722032..722220	+	62	15926347	-	SA0625	-	COG3542S	hypothetical protein	1	0	0	0	0	0	0	0
722573..723217	+	214	15926348	-	SA0626	-	COG2306S	hypothetical protein	0	3	0	0	0	1.33333	0	0
723519..724199	+	226	15926349	-	SA0627	-	COG0583K	hypothetical protein	0	1	1	0	0	0	0	0
724337..725551	+	404	15926350	-	SA0628	-	COG2814G	hypothetical protein	3	0	0	0	0	0	0	0
725548..726036	+	162	15926351	-	SA0629	-	COG2839S	hypothetical protein	1	0	1	0	0	0	0	0
729011..729577	-	188	15926357	-	SA0635	-	COG1611R	hypothetical protein	0	0	0	0	0	1	0	0
729579..730037	-	152	15926358	-	SA0636	-	COG1671S	hypothetical protein	0	0	0	0	0	2	0.5	0
730040..730723	-	227	15926359	-	SA0637	-	-	hypothetical protein	0	0	0	0	0	1	0.5	0
730895..731770	-	291	15926360	uppP	SA0638	-	COG1968V	undecaprenyl pyrophosphate phosphatase	1	0	1	0	0	2	0	0
731975..733620	+	543	15926361	-	SA0639	-	COG4988CO	hypothetical protein	4	1	3	0	0	1	0	0
733617..735333	+	557	15926362	-	SA0640	-	COG4987CO	hypothetical protein	0.333333	1.66667	1.33333	0	2	0.5	0	0	Fragments covering SA0641
735228..736170	-	147	15926363	-	SA0641	-	COG1846K	hypothetical protein	22.8333	31.6667	19.6667	0	2	51	6.83333	0	Fragments covering the whole gene and overlapping 3'UTR of SA0640 and 5'UTR of SA0642
735276..737013	+	308	15926364	-	SA0642	-	COG0523R	hypothetical protein	20.3333	28.6667	23.3333	0	5	47.25	12.5	0	Fragments covering SA0642
737116..738024	+	302	15926365	-	SA0643	-	COG4989R	hypothetical protein	2	0	8	0	0	0	0	0
738059..738346	+	95	15926366	-	SA0644	-	-	hypothetical protein	1	0	1	0	0	0	0	0
738629..740182	+	517	15926367	-	SA0645	-	COG0471P	hypothetical protein	0	0	0	0	0	1	0	0
740268..741641	+	457	15926368	-	SA0646	-	COG0415L	hypothetical protein	1	0	0	0	0	1	0	0
741796..742080	-	94	15926369	-	SA0647	-	-	hypothetical protein	0	0	0	0	0	0	0	0
742077..742697	-	206	15926370	-	SA0648	-	COG4330S	hypothetical protein	2	5	0	0	0	2	0	0
742880..743302	-	140	15926371	-	SA0649	-	COG1661R	hypothetical protein	0	1	0	0	0	1	0	0
743511..744677	+	388	15926372	norA	SA0650	-	COG2814G	quinolone resistance protein	1	0	1	0	0	0.25	0	0
744970..745422	+	150	15926373	-	SA0651	-	-	hypothetical protein	1	0	1	0	0	1	0	0
745596..746078	+	160	15926374	-	SA0652	-	COG2606S	hypothetical protein	1	0	0	0	0	0	0	0
746331..747092	+	253	15926375	-	SA0653	-	COG1349KG	hypothetical protein	0	0	0	0	0	0	0	0
747089..748009	+	306	15926376	fruB	SA0654	-	COG1105G	fructose 1-phosphate kinase	4	0	0	0	0	0	0	0	Fragments along fruA-fruB
748015..749973	+	652	15926377	fruA	SA0655	-	COG1299G	fruA	8	0	3	2	0	0	0	0	Fragments along fruA-fruB
750281..751462	+	393	15926378	nagA	SA0656	-	COG1820G	N-acetylglucosamine-6-phosphate deacetylase	0	1	2	0	0	0	0	0
751683..753032	+	449	15926379	-	SA0657	-	COG1253R	hypothetical protein	2	0	2	1	0	2	1	0
754225..755208	+	327	15926381	-	SA0659	-	COG0463M	hypothetical protein	0	0	0	1	0	0	0	0
756335..757021	-	228	15926383	saeR	SA0661	-	COG0745TK	response regulator	1	0	0	0	0	2	0	0
756996..757178	-	60	15926384	-	SA0662	-	-	hypothetical protein	0	0	0	0	0	0	1	0
758532..759116	-	194	15926386	-	SA0664	-	-	hypothetical protein	1	2	0	0	1	0	0	0
759215..759928	-	237	15926387	-	SA0665	-	COG0602O	hypothetical protein	3	0	0	0	0	0	4	1
760353..761250	-	222	15926389	-	SA0667	-	COG0603R	hypothetical protein	2.5	0	0.5	0	0	0	0	0	preQ1 riboswitch regulating termination of transcription of SA0667
761108..761965	+	197	15926390	-	SA0668	-	COG0512EH	hypothetical protein	2	0	1	0	0	0	0	0
761949..763100	+	383	15926391	-	SA0669	-	COG0147EH	hypothetical protein	0	0	0	0	1	0	0	0
763100..763708	+	202	15926392	-	SA0670	-	COG0115EH	hypothetical protein	0	0	0	0	1	0	0	0
764068..764778	+	236	15926394	-	SA0672	-	COG2049E	hypothetical protein	0	1	0	0	0	0	0	0
764762..765766	+	334	15926395	-	SA0673	-	COG1984E	hypothetical protein	0	2	0	0	0	3	0	0
766240..768180	+	646	15926396	-	SA0674	-	COG1368M	hypothetical protein	4	0	3	0	1	3	0	2
768456..770333	+	625	15926397	-	SA0675	-	COG0488R	hypothetical protein	0	1	0	0	0	0	0	0
770345..772126	+	593	15926398	recQ	SA0676	-	COG0514L	DNA helicase	0	0	0	0	0	1	0	0
773318..774832	+	504	15926400	-	SA0678	-	COG1732M	hypothetical protein	1	0	0	0	1	1	0	0
776469..777011	+	180	15926402	-	SA0680	-	COG4502S	hypothetical protein	0	2	1	0	0	2	0	0
777890..778807	-	305	15926403	-	SA0681	-	COG1597IR	hypothetical protein	0	0	0	0	1	0	0	0
779077..780582	-	501	15926404	-	SA0682	-	COG3104E	hypothetical protein	7	1	3	0.5	0	8	0	0	3'UTR SA0682 with Rho-independent terminator
780923..781423	-	166	15926405	-	SA0683	-	COG0780R	7-cyano-7-deazaguanine reductase	0	1	0	0	0	0	0	0
781443..782676	-	288	15926406	-	SA0684	-	-	hypothetical protein	1	1	4	0	0	7	1	0
782719..783508	+	132	15926407	nrdI	SA0685	-	COG1780F	ribonucleotide reductase stimulatory protein	8	1	18.5	0	1.5	1.5	3	0	purine riboswitch regulating ndrl
783379..785576	+	718	15926408	nrdE	SA0686	-	COG0209F	ribonucleotide-diphosphate reductase subunit alpha	3	1	0.5	0	1	7.5	2	0
785694..786665	+	323	15926409	nrdF	SA0687	-	COG0208F	ribonucleotide-diphosphate reductase subunit beta	1	0	0	0	0	0	1	0
787998..788954	+	318	15926411	-	SA0689	-	COG4605P	hypothetical protein	0	0	1	0	0	0.5	0	0
789831..790859	+	342	15926413	-	SA0691	-	COG4607P	hypothetical protein	1	0	0	0	0	1.33333	0	0
791176..791490	-	104	15926414	-	SA0692	-	COG4357S	hypothetical protein	1	0	0	0	0	0	0	0
791508..792431	-	307	15926415	murB	SA0693	-	COG0812M	UDP-N-acetylenolpyruvoylglucosamine reductase	0	0	0	0	0	1	0	0
792532..793122	-	172	15926416	-	SA0694	-	-	hypothetical protein	4	0	0	0	0	1	0	0
792840..794074	+	292	15926417	-	SA0695	-	-	hypothetical protein	1.5	0.5	4	0	0	0.5	0.5	0
794228..794548	+	106	15926418	-	SA0696	-	-	hypothetical protein	1	0	0	0	0	0	2	0
794972..796096	+	374	15926419	-	SA0697	-	COG1929G	hypothetical protein	1	0	0	0	0	0	0	0
796283..797509	-	408	15926420	pepT	SA0698	-	COG2195E	peptidase T	3	2	0	0	0	6	0	0
797523..798017	-	164	15926421	-	SA0699	-	COG3610S	hypothetical protein	0	0	0	0	0	0.666667	0	0
798035..798953	-	253	15926422	-	SA0700	-	COG2966S	hypothetical protein	2	0	1	1	0	0	0	1
798992..800320	-	356	15926423	-	SA0701	-	COG2199T	hypothetical protein	6	1	3	0	0	2	1	0
800201..801435	+	351	15926424	llm	SA0702	-	COG0472M	lipophilic protein affecting lysis rate and methicillin resistance level	0	0	3.5	0	0	0	0	0
801586..802241	-	213	15926425	-	SA0703	-	COG1739S	hypothetical protein	1	0	1	0	0	0	0	0
802248..803251	+	288	15926426	-	SA0704	-	COG1307S	hypothetical protein	2	0	3	0	1	1	0.333333	0	Structured 5'UTR of SA0704
805387..806042	+	190	15926429	-	SA0707	-	COG1544J	hypothetical protein	5	0	1	2	0	1	4	0
806279..808942	+	843	15926430	secA	SA0708	-	COG0653U	preprotein translocase subunit SecA	5	1	1	0	1	1	4	0.2
809375..810367	+	330	15926431	prfB	SA0709	-	COG1186J	peptide chain release factor 2	0	1	0	0	0	1	0	0
812935..814926	+	663	15926435	uvrB	SA0713	-	COG0556L	excinuclease ABC subunit B	0	0	0	0	0	1	0	0
814934..817780	+	948	15926436	uvrA	SA0714	-	COG0178L	excinuclease ABC subunit A	0	1	0	0	1	0	0	1
818444..819376	+	310	15926437	hprK	SA0715	-	COG1493T	HPr kinase/phosphorylase	0	0	0	0	0	0.166667	1	0
820722..822161	+	479	15926440	-	SA0718	-	COG4783R	hypothetical protein	2	1	0	0	0	3.44444	0	0
822228..823163	+	311	15926441	trxB	SA0719	-	COG0492O	thioredoxine reductase	0	0	0	1	1	0	0	0
825016..826011	+	331	15926443	-	SA0721	-	COG0391S	hypothetical protein	0	0	0	0	0	1	0	0
826122..827066	+	314	15926444	-	SA0722	-	COG1481S	hypothetical protein	1	0	0	0	2	0	0	0
827582..828217	+	195	15926445	clpP	SA0723	-	COG0740OU	hypothetical protein	1	1	10	0	2	8	4	5
828460..829362	-	300	15926446	-	SA0724	-	COG1090R	hypothetical protein	3	3	1	0	0	1	0	0	5'UTR of SA0724 and 3'UTR with Rho-independent terminator
830065..830694	+	209	15926447	-	SA0725	-	-	hypothetical protein	2	1	0	1	0	0	0	0
831517..832700	+	337	15926448	gapR	SA0726	-	COG2390K	glycolytic operon regulator	13	1.5	5	0	0	1	10	0.5	fragments along the gapR operon
832571..833854	+	336	15926449	gap	SA0727	-	COG0057G	glyceraldehyde-3-phosphate dehydrogenase	27.5	1.5	9	0	0	3.5	0	0	fragments along the gapR operon
833834..835112	+	396	15926450	pgk	SA0728	-	COG0126G	phosphoglycerate kinase	8.5	2	3.5	0	5	2	0	1	fragments along the gapR operon
835076..835907	+	253	15926451	tpiA	SA0729	-	COG0149G	triosephosphate isomerase	7	0	2.5	0	1	1.5	0	0	fragments along the gapR operon
835910..837473	+	505	15926452	pgm	SA0730	-	COG0696G	phosphoglyceromutase	13	0	2	0	0	5	0	0	fragments along the gapR operon
837528..839011	+	434	15926453	eno	SA0731	-	COG0148G	phosphopyruvate hydratase	31.8333	1	5	3	0	1.5	2	0	fragments along the gapR operon
839097..839991	+	77	15926455	secG	SA0733	-	COG1314U	preprotein translocase subunit SecG	5	0	0	0	0	0	0	0
840074..840814	+	246	15926456	-	SA0734	-	COG1647R	hypothetical protein	0	0	0	0	0	0	0	0
840848..843220	+	790	15926457	rnr	SA0735	-	COG0557K	ribonuclease R	0	1	0	0	1	2	0	0
843242..843706	+	154	15926458	smpB	SA0736	-	COG0691O	SsrA-binding protein	0	0	0	0	1	0	0	0
848484..851453	+	989	15926464	clfA	SA0742	-	-	fibrinogen-binding protein A, clumping factor	0	0	0	0	0	1	0	0
853529..854551	+	340	15926466	ssp	SA0744	-	-	extracellular ECM and plasma binding protein	1	0.5	0	0	0	0	0	0
856791..856991	+	66	15926469	cspC	SA0747	-	COG1278K	cold-shock protein C	0	0	1	0	0	0	0	0
858135..858704	-	189	15926472	-	SA0750	-	COG3863S	hypothetical protein	1	0	0	0	0	0	0	0
861025..861642	-	205	15926478	-	SA0753	-	COG1279R	hypothetical protein	2	0	1	0	0	0	0	0	Structured 5'UTR of SA0753
861797..862291	-	164	15926479	-	SA0754	-	COG1670J	hypothetical protein	1	0	3	0	0	2	1	0
864059..864598	+	179	15926483	-	SA0757	-	COG0778C	hypothetical protein	0	2	1	0	0	0.2	0	0.5
864749..865069	-	106	15926484	-	SA0758	-	COG0526OC	hypothetical protein	0	1	1	0	0	0	0	0
865727..866107	+	126	15926486	-	SA0760	-	COG0509E	glycine cleavage system protein H	0	1	0	0	1	0	0	0
870517..871299	+	260	15926491	ant(9)	SA0765	-	COG1708R	O-nucleotidylltransferase(9)	0	0	0	0	0	0	0	0.166667
871425..872156	-	243	15926492	ermA	SA0766	-	COG0030J	rRNA methylase	0	0	0.2	0	0	0	0	0
878504..878698	+	64	15926500	-	SA0772	-	-	hypothetical protein	0	0	1	1	0	0	1	0
878932..879783	-	283	15926501	-	SA0773	-	COG2035S	hypothetical protein	0	0	1	0	0	4	0	1
880111..880872	+	253	15926502	-	SA0774	-	COG0396O	hypothetical protein	0	0	1	0	0	0	0	0
880970..882277	+	435	15926503	-	SA0775	-	COG0719O	hypothetical protein	1	0	0	0	1	2	0	0
882392..883633	+	413	15926504	-	SA0776	-	COG0520E	hypothetical protein	0	0	0	0	1	2.5	0	0
883623..884087	+	154	15926505	-	SA0777	-	COG0822C	hypothetical protein	1	0	1	0	0	1	2	0
884238..885635	+	465	15926506	-	SA0778	-	COG0719O	hypothetical protein	1	0	0	0	0	1	0	0
886646..887686	+	346	15926508	-	SA0780	-	COG4536P	hypothetical protein	1	0	0	0	0	0	0	0
887700..888767	+	355	15926509	-	SA0781	-	COG2070R	hypothetical protein	0	1	0	0	0	0.25	0	0
889152..890000	+	282	15926510	-	SA0782	-	COG1801S	hypothetical protein	0	0	1	0	0	0	0.5	0
890013..890840	+	275	15926511	-	SA0783	-	-	hypothetical protein	0	0	1	0	0	0	0.5	0
890867..892186	+	439	15926512	-	SA0784	-	COG0737F	hypothetical protein	0	0	0	0	0	0	1	0
892270..893187	+	305	15926513	lipA	SA0785	-	COG0320H	lipoyl synthase	0	1	0	0	0	1	4	0
893317..893700	+	127	15926514	-	SA0786	-	COG4470S	hypothetical protein	1	0	0	0.5	0	0	1	0
893906..895225	+	439	15926515	-	SA0787	-	COG3464L	IS1181 transposase	0	0	0	0	0	0	0.375	0
895299..895565	-	88	15926516	-	SA0788	-	-	hypothetical protein	0	0	0	0	0	0	0	0
895663..896097	+	144	15926517	-	SA0789	-	COG2445S	hypothetical protein	2	1	0	1	0	1	1	0
896909..897868	+	319	15926519	-	SA0791	-	COG1052CHR	hypothetical protein	2	0	0	0	0	0	0	0	3'UTR SA0791 with Rho-independent terminator
898448..899905	+	485	15926521	dltA	SA0793	-	COG1020Q	D-alanine--poly(phosphoribitol) ligase subunit 1	0	0	0	0	0	2	0	1
899902..901116	+	404	15926522	dltB	SA0794	-	COG1696M	DltB membrane protein	0	0	0	0	0	1	0	0
901134..901370	+	78	15926523	dltC	SA0795	-	COG0236IQ	D-alanine--poly(phosphoribitol) ligase subunit 2	0	0	0	0	1	0	0	0
902805..903047	-	80	15926525	-	SA0797	-	COG0694O	hypothetical protein	0	0	1	0	0	0	0	0
903530..904594	-	354	15926527	-	SA0799	-	COG1252C	hypothetical protein	1	1.33333	0	0	0	4	0	0
904911..905147	+	78	15926528	-	SA0800	-	COG4844S	hypothetical protein	0	0	0	0	0	2	0	0
905160..905519	+	119	15926529	-	SA0801	-	COG0316S	hypothetical protein	1	0	1	0	1	0	1	0
905973..907181	+	402	15926530	-	SA0802	-	COG1252C	hypothetical protein	0	0	1	0	0	0	2	0
907312..908787	+	491	15926531	ampA	SA0803	-	COG0260E	cytosol aminopeptidase	0	0	0.166667	0	0	0	0	0
909198..910514	+	438	15926532	-	SA0804	-	COG2056R	hypothetical protein	2	1	3	0	0	0	0	0
910533..910907	+	124	15926533	-	SA0805	-	COG2050Q	hypothetical protein	1	0	1	0	0	0	0	0	3'UTR SA0805 with Rho-independent terminator
910963..912117	-	384	15926534	-	SA0806	-	COG1252C	hypothetical protein	0	0	0	0	0	1	0	0
912366..912722	-	118	15926535	mnhG	SA0807	-	COG1320P	putative monovalent cation/H+ antiporter subunit G	2	0.5	0	0	1	0	0	0	small fragments along the mnhA-G operon
912700..912993	-	97	15926536	mnhF	SA0808	-	COG2212P	putative monovalent cation/H+ antiporter subunit F	1	0.5	0	0	0	0	0	0	small fragments along the mnhA-G operon
912993..913472	-	159	15926537	mnhE	SA0809	-	COG1863P	putative monovalent cation/H+ antiporter subunit E	1	0	0	0	0	0	0	0	small fragments along the mnhA-G operon
913474..914970	-	498	15926538	mnhD	SA0810	-	COG0651CP	putative monovalent cation/H+ antiporter subunit D	4	2	0	0	0	3	0	0	small fragments along the mnhA-G operon
914963..915304	-	113	15926539	mnhC	SA0811	-	COG1006P	putative monovalent cation/H+ antiporter subunit C	1	0	0	0	0	0	0	0	small fragments along the mnhA-G operon
915304..915732	-	142	15926540	mnhB	SA0812	-	COG2111P	putative monovalent cation/H+ antiporter subunit B	0	0	0	0	0	2	0	0	small fragments along the mnhA-G operon
915725..918130	-	801	15926541	mnhA	SA0813	-	COG1009CP	monovalent cation/H+ antiporter subunit A	9	0	1	0	2	5	1	0	small fragments along the mnhA-G operon
918261..918644	-	127	15926542	-	SA0814	-	-	hypothetical protein	2	0	0	0	0	0	0	0
918708..919301	+	197	15926543	-	SA0815	-	COG0652O	hypothetical protein	0	0	0	0	1	0	0	0
919683..920093	+	86	15926544	-	SA0816	-	COG1098J	hypothetical protein	3	0	6	0	0	0	1	0
920455..921582	+	375	15926545	-	SA0817	-	COG1902C	hypothetical protein	2	0	0	0	0	3	0	0
921890..923080	+	396	15926546	rocD	SA0818	-	COG4992E	ornithine--oxo-acid transaminase	0	0	0	0	1	2	3	0
923189..924433	+	414	15926547	gudB	SA0819	-	COG0334E	NAD-specific glutamate dehydrogenase	1	0	1	0	1	4	1	0
924770..925699	-	309	15926548	glpQ	SA0820	-	COG0584C	glycerophosphoryl diester phosphodiesterase	0	0	0	1	0	1	0	0
925941..927320	-	459	15926549	argH	SA0821	-	COG0165E	argininosuccinate lyase	0	1	0	0	0	1	0	0
927310..928515	-	401	15926550	argG	SA0822	-	COG0137E	argininosuccinate synthase	0	0	1	0	0	0	0	0
928866..930197	+	443	15926551	pgi	SA0823	-	COG0166G	glucose-6-phosphate isomerase	13	0	2	1	0	3	0	0	small fragments along SA0823-SA0824
930522..931097	+	191	15926552	-	SA0824	-	COG0398S	hypothetical protein	6	1	3	0	0	3	2	0	small fragments along SA0823-SA0824
931102..931626	+	174	15926553	spsA	SA0825	-	COG0681U	type-I signal peptidase	0	1	0	0	0	1	0	0
931642..932217	+	191	15926554	spsB	SA0826	-	COG0681U	type-1 signal peptidase 1B	0	0	1	0	0	0	0	0
932377..935850	+	1157	15926555	-	SA0827	-	COG3857L	hypothetical protein	2	0	2	0	0	5	2	0
935854..939507	+	1217	15926556	-	SA0828	-	COG1074L	hypothetical protein	0	1	0	1	0	2	1	0.5
939673..940575	+	300	15926557	-	SA0829	-	COG0179Q	hypothetical protein	1	0	0	0	1	0	1	0
941465..942781	-	438	15926559	cdr	SA0831	-	COG0446R	coenzyme A disulfide reductase	5	0	1	0	0	0	2	0
942833..943657	-	274	15926560	-	SA0832	-	COG0561R	hypothetical protein	4	0	1	0	0	5	1.33333	0
943771..944079	+	102	15926561	-	SA0833	-	COG2151R	hypothetical protein	1.5	0	1	0	0	1	0.5	0	3'UTR SA0833 with Rho-independent terminator
944076..944168	-	30	15926562	-	SAS024	-	-	hypothetical protein	0	0	0	0	0	2.17143	0	0
944627..946441	+	604	15926563	-	SA0834	-	COG1835I	hypothetical protein	0	0	0	0	0	0.333333	0	0
946644..949253	+	869	15926564	clpB	SA0835	-	COG0542O	hypothetical protein	0.166667	1	0	0	0	0	1	0
950291..951436	+	381	15926566	-	SA0837	-	COG0119E	hypothetical protein	1	0.5	0	0	0	0	0	0
952054..953175	+	373	15926568	-	SA0839	-	-	hypothetical protein	0	0	0	0	0	1	0	0
953979..954413	+	144	15926570	-	SA0841	-	-	hypothetical protein	1	0	0	0	0	0	0	0
954670..954855	-	61	15926571	-	SAS025	-	-	hypothetical protein	2	1	4	0	0	3	4	0	Fragments covering the whole sORF
955150..956091	+	313	15926572	FabH	SA0842	-	COG0332I	3-oxoacyl-(acyl carrier protein) synthase III	1	3	0	0	0	3	0	0
956103..957347	+	414	15926573	fab	SA0843	-	COG0304IQ	3-oxoacyl- synthase	9	0	2	0	1	3.5	2	0
958016..958942	+	308	15926575	oppB	SA0845	-	COG0601EP	oligopeptide transport system permease protein	0	1	0	0	0	0	0	0
958942..960012	+	356	15926576	-	SA0846	-	COG1173EP	hypothetical protein	0	0	0	2	0	0	0	0
960028..961110	+	360	15926577	oppD	SA0847	-	COG0444EP	hypothetical protein	0	0	0	1	0	0	0	0
961100..962041	+	313	15926578	oppF	SA0848	-	COG1123R	hypothetical protein	0	0	0	1	0	0	0	0
962060..963715	+	551	15926579	-	SA0849	-	COG4166E	hypothetical protein	0	0.5	0	0	0	0	0	0
967655..968617	+	320	15926583	oppB	SA0853	-	COG0601EP	oligopeptide transport system permease protein OppB	0	0	0	0	0	2	0	0
969552..970783	-	329	15926585	trpS	SA0855	-	COG0180J	tryptophanyl-tRNA synthetase	0.5	0.5	2	0	0	0	1	0	T-Box element regulating transcription termination of trpS
970739..971306	+	131	15926586	spxA	SA0856	-	COG1393P	transcriptional regulator Spx	7	3	3.5	0	2	3	2	0
971601..972320	+	239	15926587	-	SA0857	-	COG4862OTN	adaptor protein	3	0	0	0	0	7	1	0	3'UTR mecA with Rho-independent terminator
975743..976528	-	261	15926590	-	SA0860	-	COG2761Q	hypothetical protein	2	0	1	0	0	0	0	0	3'UTR SA0860 with Rho-independent terminator
976572..976937	-	121	15926591	-	SA0861	-	COG2346R	hypothetical protein	0	0	0	0	0	0	0	0
977041..977634	-	197	15926592	-	SA0862	-	COG4116S	hypothetical protein	1	1	1	0	1	1	0	0
977820..978167	+	115	15926593	-	SA0863	-	-	hypothetical protein	1	0	0	0	0	0	0	0
978184..978819	+	211	15926594	-	SA0864	-	COG2357S	GTP pyrophosphokinase	1	0	0	0	0	1	0	0
978836..979645	+	269	15926595	ppnK	SA0865	-	COG0061G	inorganic polyphosphate/ATP-NAD kinase	0	0	1	0	3	1	0	0
979642..980496	+	284	15926596	-	SA0866	-	COG0564J	hypothetical protein	2	0	3	0	0	1	0	0
980517..981902	+	461	15926597	-	SA0867	-	COG2239P	hypothetical protein	1	0	1	0	1	0	0	0
981912..983756	+	614	15926598	-	SA0868	-	COG0475P	hypothetical protein	1	0	0	0	0	2.5	3	0
984034..984804	+	256	15926599	fabI	SA0869	-	COG0623I	enoyl-(acyl carrier protein) reductase	2	0	0	0	0	0	0	0
985001..986086	-	361	15926600	-	SA0870	-	COG0628R	hypothetical protein	1	0	0	0	0	3	1	0
989093..989689	+	169	15926603	-	SA0873	-	COG1514J	hypothetical protein	2	0	2	0	0	2	1	0	3'UTR SA0873 with Rho-independent terminator
989715..990905	-	396	15926604	-	SA0874	-	COG2270R	hypothetical protein	1	0	0	0	2	1.33333	0	0
990883..992058	-	391	15926605	-	SA0875	-	COG0707M	diacylglycerol glucosyltransferase	1	2	1	0	0	4	0	0
992491..993975	+	494	15926606	murE	SA0876	-	COG0769M	UDP-N-acetylmuramoylalanyl-D-glutamate--L-lysine ligase	1	0	1	0	0	1	0	0
995967..996883	+	267	15926609	-	SA0878	-	COG0861P	hypothetical protein	2	0	1	0	0	0	1	0	yybP-ykoY leader regulating transcription termination of SA0878
997117..999426	+	769	15926610	htrA	SA0879	-	COG0265O	serine protease HtrA	2	0	0	0	0	0	0	0
999443..1000801	+	452	15926611	-	SA0880	-	COG0168P	hypothetical protein	3	0	1	0	3	0	2	0
1000937..1002451	+	504	15926612	-	SA0881	-	COG0737F	hypothetical protein	0	0	1	1	0	0	0.5	0
1003691..1003935	+	72	15926614	-	SA0883	-	-	hypothetical protein	3	0	1	0	1	0	0.5	0
1003975..1005002	-	328	15926615	-	SA0884	-	COG0095H	hypothetical protein	0	0	1	0	0	0	0	0	3'UTR SA0884 with Rho-independent terminator
1005175..1005377	+	58	15926616	-	SAS027	-	COG4873S	hypothetical protein	1	1	1	0	0	0	0	0	Fragments covering the whole sORF
1005392..1006110	+	200	15926617	-	SA0885	-	-	hypothetical protein	1	1	0	0	0	1.33333	1	0
1006110..1006479	+	53	15926618	-	SAS028	-	-	hypothetical protein	3	2.25	3.5	0	2	16.25	0	0	Fragments covering the whole sORF similar tp lactococcin
1007337..1009301	+	654	15926620	-	SA0886	-	COG4652S	hypothetical protein	0	0	0	0	0	1	0	2
1010350..1010595	-	81	15926623	-	SA0889	-	-	hypothetical protein	0	2	0	0	0	0	0	0
1011851..1012810	+	319	15926625	-	SA0891	-	COG4594P	hypothetical protein	1	1	0	0	0	0	0	0
1013431..1013982	+	183	15926627	-	SA0893	-	COG0456R	hypothetical protein	0	1	0	0	0	0	0	0	3'UTR SA0893 complementary to 3'UTR SA0894 (overlapping UTRs)
1013992..1015256	-	312	15926628	-	SA0894	-	COG1575H	1,4-dihydroxy-2-naphthoate octaprenyltransferase	10	5	2	0	4	20.5	1.5	0	3'UTR SA0894 complementary to 3'UTR SA0893 (overlapping UTRs)
1014881..1016515	+	453	15926629	-	SA0895	-	COG1169HQ	hypothetical protein	2.5	0	0.5	0	0	0	0.5	0
1016502..1018842	+	557	15926630	menD	SA0896	-	COG1165H	menaquinone biosynthesis protein	2	1	0	0	0	3	1	0
1018958..1019779	+	273	15926632	menB	SA0898	-	COG0447H	naphthoate synthase	2	0.5	3	0	0	3	0	0	3'UTR menB with Rho-independent terminator
1021647..1022675	-	342	15926635	sspA	SA0901	-	COG3591E	serine protease; V8 protease; glutamyl endopeptidase	0	0.333333	0	0	0	0	0	0
1023203..1024357	-	384	15926636	-	SA0902	-	COG0436E	hypothetical protein	2	0	0	0	0	0.333333	0	0
1026342..1030088	-	1248	15926639	atl	SA0905	-	COG4193G	autolysin, N-acetylmuramyl-L-alanine amidase and endo-b-N-acetylglucosaminidas	3	1	1	1	1	4	4	0
1031423..1032640	-	405	15926642	-	SA0908	-	COG1316K	hypothetical protein	1	0	0	0	0	0	0	0
1033091..1034284	+	397	15926643	fmtA	SA0909	-	COG1680V	FmtA, autolysis and methicillin resistant-related protein	0	0	0	0	1	0	0	0
1034763..1035111	-	96	15926644	-	SA0910	-	COG3125C	hypothetical protein	40	1	20	1	60	43	55	0	Small fragments along the qox operon
1035108..1035713	-	201	15926645	qoxC	SA0911	-	COG1845C	quinol oxidase polypeptide III QoxC	14	1	3	0	5.5	4	4	0	Small fragments along the qox operon
1035703..1037691	-	662	15926646	qoxB	SA0912	-	COG0843C	quinol oxidase polypeptide I QoxB	18	2	6	1	23.5	47	14	0	Small fragments along the qox operon
1037691..1038828	-	366	15926647	-	SA0913	-	COG1622C	hypothetical protein	16.5	1	5	1	22	41	65	3	Small fragments along the qox operon
1039362..1039679	-	105	15926648	-	SA0914	-	-	hypothetical protein	2	0	0	0	0	3	5	0
1040543..1041548	-	286	15926649	folD	SA0915	-	COG0190H	FolD bifunctional protein	4	0	1	0	1	1	1	0	5' UTR is recognized by RsaE to repress translation of folD
1043905..1044168	+	87	15926653	-	SA0919	-	COG1828F	hypothetical protein	1	0	0	0	0	0	0	0
1044834..1047023	+	729	15926655	purL	SA0921	-	COG0046F	phosphoribosylformylglycinamidine synthase II	0	0	0	0	0	0.5	0	0
1047002..1048486	+	494	15926656	purF	SA0922	-	COG0034F	amidophosphoribosyltransferase	1	1	1	0	0	0	0	0
1049510..1050076	+	188	15926658	purN	SA0924	-	COG0299F	phosphoribosylglycinamide formyltransferase	0	0.5	0	0	0	0	0	0
1050088..1051569	+	493	15926659	purH	SA0925	-	COG0138F	bifunctional phosphoribosylaminoimidazolecarboxamide formyltransferase/IMP cyclohydrolase	0	0	0	0	0	0.333333	0	0
1051699..1052838	+	379	15926660	purD	SA0926	-	COG0151F	phosphoribosylamine--glycine ligase	1	1	2	2	0	1.66667	0	0
1053106..1053912	-	268	15926661	-	SA0927	-	COG0619P	hypothetical protein	4	0.5	0	0	0	2	4	0
1053905..1055305	-	466	15926662	-	SA0928	-	COG1123R	hypothetical protein	0	0.5	0	0	0	1	0	0
1055320..1055895	-	191	15926663	-	SA0929	-	COG4721S	hypothetical protein	0	0	1	0	0	0	0	0	TPP riboswitch regulating transcription termination of SA0929
1056731..1056865	-	44	15926665	-	SAS030	-	-	hypothetical protein	0	0	0	0	0	2	0	0
1057017..1058312	+	431	15926666	-	SA0931	-	-	hypothetical protein	2	1	0	0	0	2.11111	1	0
1058737..1059909	+	390	15926667	-	SA0932	-	COG1092R	hypothetical protein	0	0	0	0	0	0	1	0
1060659..1060925	+	88	15926669	ptsH	SA0934	-	COG1925G	phosphocarrier protein HPr	0	1	0	0	1	0	0	0
1060928..1062727	+	572	15926670	ptsI	SA0935	-	COG1080G	phosphoenolpyruvate-protein phosphatase	19	0	2	2	4	0	0	0	Fragments covering pts1
1062883..1063116	-	77	15926671	-	SA0936	-	COG0695O	hypothetical protein	1	0	0	0	0	0	0	0
1063314..1064675	+	453	15926672	-	SA0937	-	COG1271C	hypothetical protein	1	0	2	0	0	2	0	0
1066667..1068429	-	565	15926675	-	SA0940	-	COG0595R	hypothetical protein	4	1	2	0	1	7	1	0
1068429..1068836	-	72	228989736	-	SA0941	-	COG5503S	hypothetical protein	5	0	8	0	0	2	1	0	3'UTR SA0941 containing a sORF
1069075..1069909	-	183	15926677	def	SA0942	-	COG0242J	peptide deformylase	20	0	22.5	0	9	3.5	163	0	Overlapping 5'UTR with def
1069600..1070724	+	208	15926678	-	SA0943	-	-	hypothetical protein	47	2	73.5	0	1	1.5	4	0	Overlapping 5'UTR with SA0943
1070792..1071954	+	370	29165620	pdhA	SA0943-1	-	COG1071C	pyruvate dehydrogenase E1 component alpha subunit	3.5	0	2	0	0	5	1	0	Fragments along the pdh operon
1071869..1072935	+	325	15926679	pdhB	SA0944	-	COG0022C	pyruvate dehydrogenase E1 component beta subunit	2.5	1	0	0	2	7	5	1	Fragment covering the translational coupling site pdhA-pdhB
1073026..1074318	+	430	15926680	pdhC	SA0945	-	COG0508C	branched-chain alpha-keto acid dehydrogenase subunit E2	8.5	1	0	3	1	1	1	0	Fragments along the pdh operon
1074227..1075790	+	468	15926681	pdhD	SA0946	-	COG1249C	dihydrolipoamide dehydrogenase	16.5	2	2	1	3	23	4	0	Fragments along the pdh operon
1076315..1076854	+	179	15926683	-	SA0949	-	COG1476K	hypothetical protein	0	0	1	0	0	0	0	0
1076867..1077961	+	364	15926684	potA	SA0950	-	COG3842E	hypothetical protein	0	1	0	0	0	0	0	0
1077954..1078751	+	265	15926685	potB	SA0951	-	COG1176E	hypothetical protein	0	0	1	0	0	0	0	0
1078757..1079566	+	269	15926686	potC	SA0952	-	COG1177E	hypothetical protein	0	1	0	0	0	0	0	0
1080713..1081732	+	339	15926688	-	SA0954	-	-	hypothetical protein	2	0	0	0	0	0	0	0
1082015..1082434	+	139	15926689	-	SA0955	-	-	hypothetical protein	1	0	0	0	0	0	0	0
1082513..1083865	-	450	15926690	-	SA0956	-	COG1914P	manganese transport protein MntH	0	1	1	0	0	3	0	0
1084805..1085703	+	275	15926692	-	SA0958	-	COG0483G	hypothetical protein	3	4	1	0	1	4	2	0	3'UTR SA0958 with Rho-independent terminator
1085715..1086023	-	63	15926693	-	SAS031	-	-	hypothetical protein	14	3	9	0	0	5	0	0	Fragment covers the whole sORF
1086094..1087941	+	615	15926694	-	SA0959	-	COG1217T	hypothetical protein	1	0	0	0	0	3	2	1
1088836..1089390	+	91	15926697	-	SA0961	-	COG4838S	hypothetical protein	7	2	3	0	0	5	1	0
1089567..1090688	+	373	15926698	-	SA0962	-	COG0772D	hypothetical protein	5	0	0	0	0	1	0.5	1
1091242..1094694	+	1150	15926699	pycA	SA0963	-	COG1038C	pyruvate carboxylase	5	5	2	7.25	0	1	0	0
1094834..1095745	-	303	15926700	-	SA0964	-	COG1612O	hypothetical protein	1	0	0	0	0	5	14	0
1096182..1097096	+	304	15926701	ctaB	SA0965	-	COG0109O	protoheme IX farnesyltransferase	1	0	0	0	1	1	1	0
1097121..1097582	+	153	15926702	-	SA0966	-	COG2322S	hypothetical protein	0	0	3	0	0	0	1	0
1098962..1099396	+	144	15926704	-	SA0968	-	COG3679S	hypothetical protein	0	1	0	0	0	1	0	0
1099459..1100385	-	308	15926705	-	SA0969	-	COG0584C	hypothetical protein	1	0	0	0	0	0	0	0
1100624..1100878	+	84	15926706	-	SA0970	-	COG4471S	hypothetical protein	0	1	3.4	0	0	0	2	0
1100881..1101270	-	129	15926707	-	SA0971	-	-	hypothetical protein	1	3	0	0	0	6	0	0
1101340..1101882	+	180	15926708	-	SA0972	-	COG0742L	hypothetical protein	0	0	0	0	0	1	0	0
1101884..1102366	+	160	15926709	coaD	SA0973	-	COG0669H	phosphopantetheine adenylyltransferase	0	0	0	0	0	0	1	1
1102428..1103567	-	379	15926710	-	SA0974	-	COG1323R	hypothetical protein	1	1	2	0	1	1	0	0
1103694..1104251	+	185	15926711	-	SA0975	-	COG1399R	hypothetical protein	1	0	0	0	0	1	0	0
1104331..1104504	+	57	15926712	rpmF	SAS033	-	COG0333J	50S ribosomal protein L32	1	0	2	0	0	0	0	0
1104658..1106595	-	645	15926713	isdB	SA0976	-	COG5386M	hypothetical protein	0	1.33333	0	0	0	0	0	2
1106798..1107850	-	350	15926714	isdA	SA0977	-	COG5386M	cell surface protein	0	0	1	0	0	0	0	0
1108059..1108742	+	227	15926715	isdC	SA0978	-	COG5386M	hypothetical protein	0	0	0	0	0	1	0	0
1110850..1111671	+	273	15926718	isdF	SA0981	-	COG0609P	hypothetical protein	0	0	0	0	0	0	0.333333	0
1111733..1112467	+	244	15926719	srtB	SA0982	-	COG4509S	NPQTN specific sortase B	0	0	0	0	0	0.2	0	0
1113968..1115371	+	352	15926722	pheS	SA0985	-	COG0016J	phenylalanyl-tRNA synthetase subunit alpha	1	1	1	0	1	0	3	0	T-Box element regulating transcription termination of pheS-pheT
1119513..1119779	+	88	15926725	-	SA0988	-	COG3027S	hypothetical protein	1	1	0	0	0	0	0	0
1119780..1120355	+	173	15926726	-	SA0989	-	COG1286R	hypothetical protein	3	0	3	0	2	0	1	0
1120374..1122086	+	570	15926727	-	SA0990	-	COG1796L	hypothetical protein	1	0	1	0	0	0	0	0
1122096..1124444	+	782	15926728	mutS2	SA0991	-	COG1193L	recombination and DNA strand exchange inhibitor protein	0	0	0	0	0	1	1	0
1124617..1124931	+	104	15926729	trxA	SA0992	-	COG3118O	thioredoxin	8	0	4	0	4	0	4	0	3'UTR trxA with Rho-independent terminator
1125255..1127036	+	593	15926730	uvrC	SA0993	-	COG0322L	excinuclease ABC subunit C	0	0	0	0	0	0	0	0
1127360..1127974	+	204	15926731	sdhC	SA0994	-	COG2009C	succinate dehydrogenase cytochrome b-558	0	0	0	0	0	0	0	0
1128026..1129792	+	588	15926732	sdhA	SA0995	-	COG1053C	succinate dehydrogenase flavoprotein subunit	4	0	1	0	2	1	8	0.5
1129792..1130607	+	271	15926733	sdhB	SA0996	-	COG0479C	succinate dehydrogenase iron-sulfur subunit	0	0	0	0	0	0	0	0
1130843..1131643	+	266	15926734	murI	SA0997	-	COG0796M	glutamate racemase	2	1	0	0	0	2	0	0
1131655..1132242	+	195	15926735	-	SA0998	-	COG0127F	hypothetical protein	0	0	1	0	1	0	0	1
1132235..1132738	+	167	15926736	-	SA0999	-	COG0622R	hypothetical protein	1	0	0	0	0	1	0	0.333333
1133925..1134326	-	133	15926739	-	SA1001	-	-	formyl peptide receptor-like 1 inhibitory protein	0	0	0	0	1	0	0	0
1137466..1137710	-	61	15926743	-	SAS035	-	-	hypothetical protein	3	0	0	0	0	0	0	0	Fragment containing the whole sORF
1138237..1138597	-	77	15926744	-	SA1005	-	-	hypothetical protein	9	3	2	0	0	1	0	0
1139084..1140403	+	439	15926745	-	SA1006	-	COG3464L	IS1181 transposase	0	0	0	0	0	0	0.375	0
1140562..1141521	-	319	15926746	-	SA1007	-	-	alpha-hemolysin	1	0	0	0	0	0	0	1
1142748..1142879	-	43	15926748	-	SAS036	-	-	hypothetical protein	0	0	0	0	0.142857	0.648148	0	0
1143011..1143727	-	238	15926749	-	SA1009	-	-	superantigen-like protein	0	0	0	0	0	0	0.25	0
1144655..1145380	-	241	15926751	-	SA1011	-	-	superantigen-like protein	0	0	2	0.5	0	0	0	0
1145818..1146819	+	333	15926752	argF	SA1012	-	COG0078E	ornithine carbamoyltransferase	0	0	0	0	0	0	1	0
1146842..1147774	+	310	15926753	-	SA1013	-	COG0549E	carbamate kinase	0	0	0	0	0	1	0	0
1147946..1149502	+	518	15926754	-	SA1014	-	COG1288S	hypothetical protein	0	0	0	0	0	1	0	0
1150342..1151323	-	315	15926756	-	SA1016	-	COG1275P	hypothetical protein	5	1	6	0	0	4	0	0
1151538..1151726	+	62	15926757	-	SA1017	-	-	hypothetical protein	0	1	0	0	0	0	0	0
1153089..1153775	+	228	15926758	-	SA1018	-	COG1011R	hypothetical protein	1	0	0	0	0	0	0	0
1153884..1154324	-	146	15926759	-	SA1019	-	-	hypothetical protein	1	0	0	0	2	3	4	0
1154519..1156132	+	537	15926760	-	SA1020	-	COG4365S	hypothetical protein	2	0	1	0	0	3.5	1	0
1156257..1156707	+	143	15926761	mraZ	SA1021	-	COG2001S	cell division protein MraZ	1	0	1	1	0	3	0.5	0
1156723..1157658	+	311	15926762	-	SA1022	-	COG0275M	hypothetical protein	0	0	1	0	1	2	3.5	0
1157672..1158073	+	133	15926763	ftsL	SA1023	-	COG4839D	cell division protein	3	0	0.5	0	0	0	0	0
1158054..1160288	+	744	15926764	pbpA	SA1024	-	COG0768M	penicillin-binding protein 1	3	0	0.5	0	0	0	0	0
1160580..1161545	+	321	15926765	mraY	SA1025	-	COG0472M	phospho-N-acetylmuramoyl-pentapeptide-transferase	0	1	0	0	0	1	0	0
1162912..1164231	+	439	15926767	div1b	SA1027	-	COG1589M	hypothetical protein	1	0	0	0	0	0	0	0
1164337..1165749	+	470	15926768	ftsA	SA1028	-	COG0849D	cell division protein	2	0	1	1	1	1	1	0
1165782..1167020	+	390	15926769	ftsZ	SA1029	-	COG0206D	cell division protein FtsZ	4	0	8	1	0	3	4	0	3'UTR ftsZ with Rho-independent terminator
1168023..1168697	+	224	15926771	-	SA1031	-	COG0325R	hypothetical protein	1	0	0	0	0	0	0	0
1168694..1169257	+	187	15926772	-	SA1032	-	COG1799S	hypothetical protein	0	0	0	1	0	2	0	0
1169521..1169632	+	96	15926773	-	SA1033	-	-	hypothetical protein	5	0	2	0	0	0	0	0	3'UTR SA1033 with Rho-independent terminator
1170472..1171089	+	205	15926775	-	SA1035	-	COG3599D	hypothetical protein	2	0	0	0	0	0	0	0
1171113..1174063	+	917	15926776	ileS	SA1036	-	COG0060J	isoleucyl-tRNA synthetase	0.5	0	1	0	1	2	2	0	T-Box element regulating transcription termination of ileS
1174354..1175298	+	265	15926777	-	SA1037	-	COG2514R	hypothetical protein	1	0	0.5	0	0.166667	0.5	2.16667	0
1175212..1175491	-	70	15926778	tnp	SA1038	-	COG3666L	putative transposase	0	0	2	0	0	0	0	0
1175975..1176466	+	163	15926779	lspA	SA1039	-	COG0597MU	lipoprotein signal peptidase	2	0	0	0	0	0	0	0
1176466..1177383	+	305	15926780	-	SA1040	-	COG0564J	hypothetical protein	0	0	1	0	0	0	0	0
1177556..1178310	+	175	15926781	pyrR	SA1041	-	COG2065F	bifunctional pyrimidine regulatory protein PyrR uracil phosphoribosyltransferase	6	0	8	1	0	0	1	0	PyrR leader with terminator of transcription upstream pyrR
1178528..1179835	+	435	15926782	pyrP	SA1042	-	COG2233F	uracil permease	1	0	0	0	0	0	0	0	PyrR leader with terminator of transcription upstream pyrP
1179863..1180744	+	293	15926783	pyrB	SA1043	-	COG0540F	aspartate carbamoyltransferase catalytic subunit	0	0	0	0	0	1	0	0
1180762..1182036	+	424	15926784	pyrC	SA1044	-	COG0044F	dihydroorotase	0	0	2	0	0	1	0	0
1182038..1183138	+	366	15926785	pyrAA	SA1045	-	COG0505EF	carbamoyl phosphate synthase small subunit	0	0	0	0	0	0.25	0	0
1183131..1186304	+	1057	15926786	carB	SA1046	-	COG0458EF	carbamoyl phosphate synthase large subunit	1	0.5	0	0	0	1	0	0
1187747..1187959	+	70	15926789	-	SA1049	-	-	hypothetical protein	2	0	1	0	0	1	0	0
1187965..1188154	-	84	15926789_1	-	Teg103	-	-	hypothetical peptide	2	0	1	0	0	1	0	0	Fragments covering the whole sORF
1188396..1188797	+	133	15926790	-	SA1050	-	COG3865S	hypothetical protein	0	0	0.125	0	0	0	1	0
1189060..1190757	-	565	15926791	-	SA1051	-	COG1293K	hypothetical protein	1	1	0	0	0	4	0	0
1190975..1191655	+	207	15926792	gmk	SA1052	-	COG0194F	guanylate kinase	10	1	1	0	0	1	0	0	Fragments covering gmk and structured 5'UTR
1191655..1191965	+	72	15926793	rpoZ	SA1053	-	COG1758K	DNA-directed RNA polymerase subunit omega	4.33333	1	0	0	0	1	0	0
1192089..1193288	+	399	15926794	-	SA1054	-	COG0452H	hypothetical protein	0	1	0	0	0	0	0	0
1193288..1195696	+	802	15926795	priA	SA1055	-	COG1198L	PriA, primosomal protein	0	1	0	0	0	2	0	0
1196202..1197155	+	317	15926796	-	SA1056	-	-	hypothetical protein	0	0	1	0	0	0	0	0
1197207..1197521	-	67	15926797	-	SA1057	-	COG2314S	hypothetical protein	2	0	2	0	0	0	0	0
1197820..1198308	+	162	15926798	-	SA1058	-	COG0242J	hypothetical protein	0	0	1	0	0	0	0	0
1198301..1199236	+	311	15926799	-	SA1059	-	COG0223J	methionyl-tRNA formyltransferase	0	0	0	0	0	1	0	0
1199155..1200540	+	461	15926800	-	SA1060	-	COG0144J	hypothetical protein	2	0	3	0	0	8	1	0
1200543..1201637	+	364	15926801	-	SA1061	-	COG0820R	hypothetical protein	1	0	0	0	0	1.11111	0	0
1201644..1202387	+	247	15926802	-	SA1062	-	COG0631T	hypothetical protein	1	0	0	1	0	0	0	0
1202384..1204378	+	664	15926803	-	SA1063	-	COG2815S	protein kinase	3	1	0	1	0	0	1	0
1204606..1205481	+	291	15926804	-	SA1064	-	COG1162R	hypothetical protein	1	0	1	0	0	0	1	0
1205482..1206126	+	214	15926805	cfxE	SA1065	-	COG0036G	hypothetical protein	0	0	0	1	0	0	0	0
1206133..1206774	+	213	15926806	-	SA1066	-	COG1564H	hypothetical protein	0	0	2	0	0	0	0	0
1207068..1207394	-	62	15926807	rpmB	SA1067	-	COG0227J	50S ribosomal protein L28	86	7	21.3333	0	21	175	8	0	Fragments covering the whole gene rpmB
1207480..1208160	+	124	15926808	-	SA1068	-	COG1302S	hypothetical protein	11	0	3	0	0	0	0	0	Structure 5'UTR of SA1068 or ncRNA?
1208175..1209821	+	548	15926809	-	SA1069	-	COG1461R	hypothetical protein	1	0	0	0	0	1	1	0
1210011..1212071	+	686	15926810	recG	SA1070	-	COG1200LK	ATP-dependent DNA helicase RecG	2	0	2	1	0	1	0	0
1212289..1212846	+	185	15926811	-	SA1071	-	COG2050Q	fatty acid biosynthesis transcriptional regulator	3	0	0	0	0	0	2	0
1212851..1213837	+	328	15926812	plsX	SA1072	-	COG0416I	putative glycerol-3-phosphate acyltransferase PlsX	2	0	0	0	0	1	0	0
1213830..1214756	+	308	15926813	fabD	SA1073	-	COG0331I	malonyl CoA-acyl carrier protein transacylase	1	0	0	0	1	0	1	0
1214743..1215483	+	246	15926814	fabG	SA1074	-	COG1028IQR	3-oxoacyl-reductase, acyl-carrier protein	1	0	0	0	0	2	0	0
1215878..1216195	+	77	15926815	hmrB	SA1075	-	COG0236IQ	acyl carrier protein	10	2	11	2	2	10.4	2	1	Hairpin sequestrating RBS and 3'UTR with Rho independent terminator
1216267..1216998	+	243	15926816	rnc	SA1076	-	COG0571K	ribonuclease III	26.5	12	4	0	5	39	22	0	RNase III autoregulates its synthesis by cleaving the coding part of rnc
1217145..1220711	+	1188	15926817	smc	SA1077	-	COG1196D	chromosome segregation SMC protein	0	0	0	0	0	0.333333	0	3.25
1220711..1221961	+	416	15926818	-	SA1078	-	COG0552U	signal recognition particle	0	0	0	0	0	0	0	0
1222306..1223673	+	455	15926820	ffh	SA1080	-	COG0541U	hypothetical protein	3	1	1	0	2	0	0	0
1225914..1226264	+	116	15926824	rplS	SA1084	-	COG0335J	50S ribosomal protein L19	0	0	0	0	0	0.25	0	0	L19 leader, translation regulation of rplS, autoregulation
1226507..1229244	-	868	15926825	-	SA1085	-	COG4485S	hypothetical protein	1	0	4	1	0	3.5	0	0	Structured 5'UTR of SA1085
1231259..1232425	+	388	15926828	sucC	SA1088	-	COG0045C	succinyl-CoA synthetase subunit beta	5	0	0	0	0	2	0.5	0	RsaE binds to the 5'UTR to repress translation of sucCD
1232447..1233355	+	302	15926829	sucD	SA1089	-	COG0074C	succinyl-CoA synthetase subunit alpha	0	1	2	0	0	3	4.5	0
1236145..1237017	+	290	15926832	-	SA1092	-	COG0758LU	hypothetical protein	0	0	0	1	0	0	0	0
1237197..1239266	+	689	15926833	-	SA1093	-	COG0550L	DNA topoisomerase I	0	1	0	0	0	0	0	0
1239422..1240729	+	435	15926834	gid	SA1094	-	COG1206J	tRNA (uracil-5-)-methyltransferase Gid	0	0	1	0	0	0	0	0
1242651..1244054	+	467	15926837	hslU	SA1097	-	COG1220O	ATP-dependent protease ATP-binding subunit HslU	1	0	0	0	3	0	3	0
1244079..1244955	+	257	15926838	codY	SA1098	-	COG4465K	transcriptional repressor CodY	1	0	1	0	3	1	1	0	3'UTR codY with Rho-independent terminator
1245199..1245966	+	255	15926839	rpsB	SA1099	-	COG0052J	30S ribosomal protein S2	1	0	0	0	0	1	0	0
1246148..1247029	+	293	15926840	tsf	SA1100	-	COG0264J	elongation factor Ts	1	1	0	0	0	4	0	0
1247166..1247888	+	240	15926841	smbA	SA1101	-	COG0528F	uridylate kinase	0	1	0	0	0	0.5	0	0
1248834..1249604	+	256	15926843	uppS	SA1103	-	COG0020I	undecaprenyl pyrophosphate synthetase	0	0	1.5	0	0	1	0	0
1249611..1250393	+	260	15926844	cdsA	SA1104	-	COG0575I	phosphatidate cytidylyltransferase	0	0	0.5	0	0	4.44444	0	0
1250605..1251891	+	428	15926845	-	SA1105	-	COG0750M	hypothetical protein	1	0	1	0	0	0	0	0
1251911..1253614	+	567	15926846	proS	SA1106	-	COG0442J	prolyl-tRNA synthetase	0	1	0	0	0	0	1	0
1253872..1258188	+	1438	15926847	polC	SA1107	-	COG2176L	DNA polymerase III PolC	1	1	0	0	0	0	1	0
1258401..1258945	+	155	15926848	-	SA1108	-	COG0779S	hypothetical protein	45	7	13	13	54	29	63	59	Structured 5'UTR of SA1108, Rho-independent terminator
1258966..1260141	+	391	15926849	nusA	SA1109	-	COG0195K	transcription elongation factor NusA	1	0	0	0	1	0	0	0
1260765..1262882	+	705	15926852	infB	SA1112	-	COG0532J	translation initiation factor IF-2	0	0	0	0	2	1	0	0
1264719..1265690	+	323	15926855	ribC	SA1115	-	COG0196H	riboflavin kinase / FAD synthase ribC	0	0	1	0	0	1	0	0
1265721..1266123	+	89	15926856	rpsO	SA1116	-	COG0184J	30S ribosomal protein S15	2	0	0	0	0	0	0	0	rpsO 5'UTR, possible autoregulation
1266443..1268539	+	698	15926857	pnpA	SA1117	-	COG1185J	polynucleotide phosphorylase/polyadenylase	0	1	1	0	0	0	0	0
1268732..1270448	+	557	15926858	-	SA1118	-	COG0595R	hypothetical protein	12	0	9	0	0	1	1	0	Structured 3'UTR
1270705..1273071	+	788	15926859	spoIIIE	SA1119	-	COG1674D	hypothetical protein	0	0	1	0	0	1.25	0	0
1273076..1273789	+	237	15926860	-	SA1120	-	COG2188K	hypothetical protein	1	0	1	0	0	0	0	0
1273820..1275085	+	421	15926861	-	SA1121	-	COG0612R	hypothetical protein	0	0	0	0	0	0	0	1
1275085..1276371	+	428	15926862	-	SA1122	-	COG0612R	hypothetical protein	1	0	0	1	0	0.333333	0	0
1276371..1277075	+	234	15926863	-	SA1123	-	COG1028IQR	hypothetical protein	1	0	0	0	0	0	0	0
1277180..1278007	+	275	15926864	-	SA1124	-	-	hypothetical protein	0	0	0	0	0	1	0	0
1278005..1278418	+	130	15926865	-	SA1125	-	COG1426S	hypothetical protein	2	0	0	0	0	2	0	0
1278444..1279079	+	192	15926866	pgsA	SA1126	-	COG0558I	phosphatidylglycerophosphate synthase	4	0	0	0	0	0	1	0
1280570..1281613	+	347	15926868	recA	SA1128	-	COG0468L	recombinase A	0.5	0	0	0	0	3	2	0
1281967..1283526	+	519	15926869	-	SA1129	-	COG1418R	phosphodiesterase	0	0	1	0	1	2	1	0
1284212..1285009	+	265	15926871	-	SA1130	-	COG1692S	hypothetical protein	0	0	0	1	0	0	0	0
1285149..1286909	+	586	15926872	-	SA1131	-	COG0674C	hypothetical protein	0	1	0	0	0	1	0	0
1288297..1289841	+	514	15926875	-	SA1134	-	COG0621J	hypothetical protein	0	0	0	0	0	1	0	0
1289842..1290207	+	121	15926876	-	SA1135	-	COG4550S	hypothetical protein	0	1	0	0	0.5	0	0	0
1290234..1290725	+	163	15926877	-	SA1136	-	COG4732S	hypothetical protein	0	0	0	0	2	2	0	0
1291028..1293646	+	872	15926878	mutS	SA1137	-	COG0249L	DNA mismatch repair protein MutS	0	0	0	0.25	0	2.44444	0	0
1293659..1295668	+	669	15926879	mutL	SA1138	-	COG0323L	DNA mismatch repair protein	0	0	0	1	0	0	0	0
1296691..1297509	+	272	15926882	glpF	SA1140	-	COG0580G	glycerol uptake facilitator	0	0	1	0	1	0	0	0
1297638..1299134	+	498	15926883	glpK	SA1141	-	COG0554C	glycerol kinase	0	0	0	0	0	0	2	0
1299179..1301020	+	573	15926884	glpD	SA1142	-	COG0578C	aerobic glycerol-3-phosphate dehydrogenase	3	0	9	1	5	18	0	0	Structured 5'UTR of glpD
1302047..1302982	+	311	15926886	miaA	SA1144	-	COG0324J	tRNA delta(2)-isopentenylpyrophosphate transferase	0	0	0	0	1	0	0	0
1305297..1306535	+	412	15926890	-	SA1148	-	COG4100P	hypothetical protein	0	0	0	0	0	2.5	0	0
1307165..1308573	+	446	15926892	glnA	SA1150	-	COG0174E	glutamine-ammonia ligase	2	0	1	0	0	1	0	0	3'UTR glnA with Rho-independent terminator
1313742..1313936	+	64	15926896	-	SAS039	-	-	hypothetical protein	0	0	2	0	0	1	0	0
1315993..1317510	+	505	15926899	-	SA1155	-	COG1502I	hypothetical protein	1	0	0	0	0	1	0	0
1319297..1320388	+	363	15926902	-	SA1158	-	COG4585T	hypothetical protein	1	0	2	0	0	0	1	0
1320997..1321307	-	62	15926904	-	SAS041	-	-	hypothetical protein	2	0	2	0	0	1	0	0	Fragment covering the whole sORF
1322045..1323075	-	284	15926906	-	SA1161	-	-	hypothetical protein	7	2	9	1	0	0	7	0	Large 3'UTR SA1161 with Rho-independent terminator
1323275..1323865	+	196	15926907	-	SA1162	-	-	hypothetical protein	3	0	0	0	0	0	0	0
1323919..1325301	-	460	15926908	-	SA1163	-	COG0527E	aspartate kinase	0	0	0	0	0	2	0	0
1325492..1326772	+	426	15926909	dhoM	SA1164	-	COG0460E	homoserine dehydrogenase	0	1	0	0	0	1	0	0
1326778..1327839	+	353	15926910	thrC	SA1165	-	COG0498E	threonine synthase	2	0	0	0	0	0	0	1	T-Box element regulating transcription termination of thrS
1327841..1328755	+	304	15926911	thrB	SA1166	-	COG0083E	homoserine kinase	0	0	0	0	0	1.125	0	0
1328813..1329616	+	267	15926912	-	SA1167	-	COG0561R	hypothetical protein	0	1	2	0	0	0	0	0
1329666..1330223	-	104	15926913	-	SA1168	-	-	hypothetical protein	3	0	0	0	0	0	0	0	3'UTR SA1168 with Rho-independent terminator
1330441..1331895	-	484	15926914	-	SA1169	-	COG0833E	gamma-aminobutyrate permease	3	1	0.333333	0	2	9	0	0
1332093..1333616	+	507	15926915	katA	SA1170	-	COG0753P	catalase	1	0	2	1	1	1	1	0
1333674..1333921	+	49	15926916	rpmG	SAS042	-	COG0267J	50S ribosomal protein L33	1	0	1	0	0	0	0	0	rpmG 5'UTR, possible autoregulation
1335735..1336751	+	338	15926919	-	SA1173	-	COG2340S	hypothetical protein	0	0	0	0	0	2	0	0
1337038..1337754	-	207	15926920	lexA	SA1174	-	COG1974KT	LexA repressor	5	0	0	0	0	0	0	0	3'UTR lexA with Rho-independent terminator
1338214..1338506	+	79	15926922	-	SA1176	-	COG4224S	hypothetical protein	1	0	1	0	0	0	0	0
1338627..1340676	+	662	15926923	tkt	SA1177	-	COG0021G	transketolase	23	1	8	1.5	2	2	2.2	1	Fragments covering tkt
1340893..1341135	+	80	15926924	-	SA1178	-	COG3763S	hypothetical protein	0	0	0	0	0	0	1	0
1341314..1341781	+	155	15926925	-	SA1179	-	COG4846O	hypothetical protein	1	0	0	0	0	0	0	0
1343030..1346059	+	1009	15926927	-	SA1181	-	COG0419L	hypothetical protein	1	0	1	1	0	1.5	0.5	3
1346072..1346516	-	120	15926928	mscL	SA1182	-	COG1970M	large-conductance mechanosensitive channel	3	0	4	0	0	0	0	0
1346696..1348342	+	548	15926929	opuD	SA1183	-	COG1292M	glycine betaine transporter	2	0	0	0	0	1	0	0
1349289..1351994	+	901	15926930	citB	SA1184	-	COG1048C	aconitate hydratase	3.5	1	0	0	1	0	0	0
1352064..1352710	+	155	15926931	-	SA1185	-	COG0824R	hypothetical protein	1	0	1	0	0	1	0	0
1352744..1353256	-	98	15926932	-	SA1186	-	COG4841S	hypothetical protein	9	0	0	0	1	2	1	0	Fragments covering the whole CDS
1353467..1354155	-	202	15926933	-	SA1187	-	COG0344S	hypothetical protein	6	1	2	0	0	5	1	0	Fragments covering the whole CDS+Rho-independent terminator
1354285..1356325	+	665	15926934	parE	SA1188	-	COG0187L	DNA topoisomerase IV subunit B	2	0	1	1	0	1	0	0
1356325..1358874	+	800	15926935	parC	SA1189	-	COG0188L	DNA topoisomerase IV subunit A	2	1	0	0	0	2	0	1
1358977..1360437	+	486	15926936	alsT	SA1190	-	COG1115E	amino acid carrier protein (sodium/alanine symporter)	1	0	1	0	2	1	1	0
1360937..1361788	+	283	15926937	glcT	SA1191	-	COG3711K	transcription antiterminator	1	0	0	0	0	0	0	0
1361835..1361930	+	31	15926938	-	SAS043	-	-	hypothetical protein	0	0	0.5	0	0	0	0	0
1361923..1363131	+	402	15926939	-	SA1192	-	COG0628R	hypothetical protein	1	1	0.5	0	0	1	0	0
1363612..1366134	+	840	15926940	fmtC	SA1193	-	COG2898S	oxacillin resistance-related FmtC protein	4	0	0	0	0.5	1	0	0
1366337..1366846	-	169	15926941	msrA	SA1194	-	COG0225O	methionine sulfoxide reductase A	0	0	2	0	0	0	0	0
1366983..1368013	+	327	15926942	msrR	SA1195	-	COG1316K	peptide methionine sulfoxide reductase regulator MsrR	1	0	0	0	0	0	0	0	3'UTR msrR with Rho-independent terminator, complementary to 3'UTR of SAS044
1367969..1368263	-	62	15926943	-	SAS044	-	COG1942R	4-oxalocrotonate tautomerase	1.5	0	2	0.5	0	0	0	0	3'UTR SAS044 with Rho-independent terminator, complementary to 3'UTR of msrR
1369786..1370877	-	363	15926945	tyrA	SA1197	-	COG0287E	prephenate dehydrogenase	1	1	1	0	0	1	0	0
1371042..1372073	+	343	15926946	-	SA1198	-	COG1363G	hypothetical protein	0	0	0	0	0	0	0	0
1372565..1373971	+	468	15926947	-	SA1199	-	COG0147EH	anthranilate synthase component I	2.61905	1.30952	2.33333	0	0	0	0	0
1380485..1381744	+	419	15926955	femB	SA1207	-	COG2348V	FemB protein	1	0	0	0	0	0	0	0
1383824..1384297	-	157	15926958	-	SA1210	-	-	hypothetical protein	0	0	0	0	0	0.5	0	0
1384421..1385122	-	233	15926959	opp-2F	SA1211	-	COG1124EP	oligopeptide transporter ATPase subunit	2	0	1	0	0	0	0	0
1385875..1386705	-	276	15926961	opp-2C	SA1213	-	COG1173EP	oligopeptide transporter permease	0	0	0	0	1	0	0	0
1387988..1388332	-	114	15926963	-	SA1215	-	-	hypothetical protein	2	0	3	0	0	0	0	0
1388537..1390351	+	604	15926964	-	SA1216	-	COG1164E	hypothetical protein	2	0	0	0	0	0	2	0
1399743..1400948	+	401	15926973	lysC	SA1225	-	COG0527E	aspartate kinase	0	0	0	0	0	0	0	0.5	Lysine riboswitch regulating termination of transcription of lysP
1401012..1402001	+	329	15926974	asd	SA1226	-	COG0136E	aspartate semialdehyde dehydrogenase	0	0	0	0	0	0	1	0
1402887..1403609	+	240	15926976	dapB	SA1228	-	COG0289E	dihydrodipicolinate reductase	0	0	0	0	0	0	0	0.5
1404498..1405649	+	383	15926978	-	SA1230	-	COG1473R	hippurate hydrolase	0	1	0	0	0	0	0	0
1405654..1406739	+	361	15926979	-	SA1231	-	COG0787M	hypothetical protein	0	0	0	0	0	0	1	0
1406729..1407994	+	421	15926980	lysA	SA1232	-	COG0019E	diaminopimelate decarboxylase	2	0	0	0	0	0	0	0
1408765..1409145	-	66	15926982	cspA	SA1234	-	COG1278K	major cold shock protein CspA	7	0	3	0	12	13	15	8	Processed mRNA dependent of RNase III
1409203..1409511	-	102	15926983	-	SA1235	-	COG4699S	hypothetical protein	0	0	1	0	0	0	0	0
1409674..1409943	+	89	15926984	-	SA1236	-	COG1254C	hypothetical protein	1	0	3	0	0	1	0	0
1409968..1410591	+	207	15926985	-	SA1237	-	COG4915R	hypothetical protein	1	0	0	0	0	1	0	0
1410623..1411759	+	378	15926986	-	SA1238	-	COG3853P	hypothetical protein	0	0	0	0	1	0	0	0
1413401..1415287	-	628	15926988	-	SA1240	-	COG4548P	hypothetical protein	0.5	0.333333	0	0	0	1	0	0
1415301..1416092	-	263	15926989	-	SA1241	-	COG0714R	hypothetical protein	0	0	0	0	0	1	0	0
1416505..1417314	-	269	15926991	-	SA1243	-	-	hypothetical protein	1	0	0	0	1	1	1	0
1417894..1419162	-	422	15926992	odhB	SA1244	-	COG0508C	dihydrolipoamide succinyltransferase	1	0	0	0	0	2	0	0
1419176..1421908	-	910	15926993	sucA	SA1245	-	COG0567C	2-oxoglutarate dehydrogenase E1 component	4	0	0	0	0	5	3	0
1423544..1423789	-	81	15926995	-	SA1247	-	COG0745TK	truncated (putative response regulator ArlR	0	1	0	1	0	0	0	0
1423786..1424286	-	133	15926996	-	SA1248	-	COG0745TK	truncated (putative response regulator ArlR [S	0	0	1	0	0	0	0	0
1424658..1424958	-	66	15926997	-	SA1249	-	-	hypothetical protein	2	2	2	0	0	2	0	0	3'UTR SA1249 with Rho-independent terminator
1424975..1425589	-	204	15926998	-	SA1250	-	COG0671I	hypothetical protein	0	0	0	1	0	0	0	0
1425606..1426676	-	356	15926999	murG	SA1251	-	COG0707M	undecaprenyldiphospho-muramoylpentapeptide beta-N- acetylglucosaminyltransferase	0.5	0	0	0	0	1	0	0
1426688..1427197	-	169	15927000	-	SA1252	-	COG1670J	hypothetical protein	2	2	0	3	0	0.666667	0	0
1427597..1429087	-	496	15927001	ctpA	SA1253	-	COG0793M	carboxy-terminal processing proteinase ctpA	0	0	0	0	0	1	0	0
1429218..1429500	-	73	15927002	-	SA1254	-	COG4479S	hypothetical protein	3	0	2	0	0	2	1	0	3'UTR SA1254 with Rho-independent terminator
1429500..1430000	-	166	15927003	-	SA1255	-	COG2190G	PTS system, glucose-specific enzyme II, A component	2	3	0	0	0	7	1	0
1430012..1430440	-	142	15927004	-	SA1256	-	COG0229O	methionine sulfoxide reductase B	0	0	0	0	0	1	0	1
1430433..1430966	-	177	15927005	-	SA1257	-	COG0225O	methionine sulfoxide reductase A	0	0	1	0	0	0	1	0
1431052..1431891	-	279	15927006	-	SA1258	-	COG1307S	hypothetical protein	0	0	0	0	1	1	0	0
1431906..1432385	-	159	15927007	dfrA	SA1259	-	COG0262H	dihydrofolate reductase	0	0	0	0	0	0	0	0
1433965..1434402	-	145	15927009	-	SA1261	-	-	hypothetical protein	1	0	0	0	2	0	2	0
1434418..1435542	-	374	15927010	-	SA1262	-	COG1413C	hypothetical protein	1	0	0	0	0	0	0	0
1435580..1435831	-	83	15927011	-	SA1263	-	-	hypothetical protein	0	0	0	0	0	0	0	0
1436282..1436986	+	234	15927013	-	SA1265	-	COG1738S	hypothetical protein	0	1	0	0	0	1	0	0
1437928..1458069	-	6713	15927015	ebhA	SA1267	-	COG1196D	hypothetical protein	1	1.5	0	0.5	0	3.61111	0	1
1458130..1469802	-	3890	15927016	ebhB	SA1268	-	COG1196D	hypothetical protein	0	1	0.333333	0	0	0	0	0
1470095..1471591	-	463	15927017	-	SA1269	-	COG2211G	major facilitator transporter	11	0	4	0	0	1	0	0	Fragments along SA1269-SA1272
1471747..1473091	-	440	15927018	-	SA1270	-	COG0531E	hypothetical protein	8	0	8	0	2	1	1	0	Fragments along SA1269-SA1272
1473100..1474140	-	346	15927019	-	SA1271	-	COG1171E	threonine dehydratase	1	0	1	0	0	0	0	0	Fragments along SA1269-SA1272
1474235..1475289	-	372	15927020	-	SA1272	-	COG0686E	alanine dehydrogenase	6	1	0	0	0	1.5	1	0	Fragments along SA1269-SA1272
1475829..1476707	-	292	15927021	-	SA1273	-	COG0258L	hypothetical protein	0	1	0	0	0	1	0	0
1476727..1480167	-	1146	15927022	-	SA1274	-	COG1160R	hypothetical protein	0	1	0	0	0	0	0	0
1480471..1481811	+	446	15927023	-	SA1275	-	COG3182S	hypothetical protein	6	0	1	0	0	2	0	0
1482017..1482349	-	110	15927024	-	SA1276	-	-	hypothetical protein	0	0	0	0	0	0	0	0
1482433..1483578	-	381	15927025	-	SA1277	-	COG0116L	hypothetical protein	0	0	0	0	0	0	0	0
1484012..1484173	-	38	15927026	-	SA1278	-	-	hypothetical protein	0.5	0.5	0.5	0	5	2	2	0	5'UTR of SA1278 in EP and whole CDS at the late exponential phase
1484229..1484573	-	114	15927027	-	SA1279	-	COG3599D	hypothetical protein	0	0	0.5	0	0	0	0	0
1484587..1485150	-	187	15927028	-	SA1280	-	COG4474S	hypothetical protein	1	0	0.5	0	0	2	0	0
1485143..1485493	-	116	15927029	-	SA1281	-	-	hypothetical protein	0	0	0	0	1	0	0	0
1486003..1486659	+	208	15927030	recU	SA1282	-	COG3331R	Holliday junction-specific endonuclease	2	0	0	0	1	1	0	0
1486656..1488839	+	727	15927031	pbp2	SA1283	-	COG0744M	PBP2	3	0.5	1	0	1	2	0	0
1489405..1489746	-	113	15927032	-	SA1284	-	-	hypothetical protein	0	0	0	0	0	1.5	0	0
1489751..1490410	-	219	15927033	nth	SA1285	-	COG0177L	endonuclease-like protein	0	1	0	0	0	0	0	0
1490400..1491086	-	228	15927034	-	SA1286	-	COG3935L	hypothetical protein	0	0	0	0	0	0	0	0
1491334..1492706	-	430	15927035	asnC	SA1287	-	COG0017J	asparaginyl-tRNA synthetase	2	0.5	4	0	0	3	4	0	3'UTR asnC with Rho-independent terminator
1495745..1496716	-	323	15927037	-	SA1289	-	COG0340H	hypothetical protein	5	0	0	0	0	2	0	0
1496703..1497905	-	400	15927038	-	SA1290	-	COG0617J	tRNA CCA-pyrophosphorylase	2	0	1	0	0	0	0	0
1497910..1499052	-	380	15927039	-	SA1291	-	COG0438M	hypothetical protein	2	0	0	0	0	1	0	0
1499870..1500666	-	232	15927041	-	SA1293	-	COG2738R	hypothetical protein	14	0	6	1	3	8	3	0	Structured 3'UTR SA1293
1500697..1501288	-	195	15927042	-	SA1294	-	COG4347S	hypothetical protein	3	1	0	0	0	0	0	0
1501278..1501853	-	191	15927043	-	SA1295	-	COG5582S	hypothetical protein	0	0	0	1	0	0	0	0
1503118..1504416	-	432	15927045	aroA	SA1297	-	COG0128E	3-phosphoshikimate 1-carboxyvinyltransferase	0	0	0	0	0	0	0	0
1504426..1505490	-	354	15927046	aroB	SA1298	-	COG0337E	3-dehydroquinate synthase	0	1	0.5	0	0	0	0	0
1505516..1506682	-	388	15927047	aroC	SA1299	-	COG0082E	chorismate synthase	1	1	0.5	0	0	0	0	0
1507477..1507926	-	149	15927050	ndk	SA1301	-	COG0105F	nucleoside diphosphate kinase	0	0.666667	0	0	0	0.2	0	0
1508018..1508977	-	319	15927051	gerCC	SA1302	-	COG0142H	heptaprenyl diphosphate syntase component II	0	0	0	0.5	0	0	0	0
1509707..1510279	-	190	15927053	-	SA1304	-	-	hypothetical protein	2	0	0	0	0	1	0	0
1510679..1511031	-	90	15927054	hu	SA1305	-	COG0776L	DNA-binding protein II	13	0	11	1	10	17	13	1	Fragments covering the whole hu gene
1511153..1512151	-	332	15927055	gpsA	SA1306	-	COG0240C	NAD(P)H-dependent glycerol-3-phosphate dehydrogenase	1	0	0	1	0	0	1	3
1513645..1514875	-	391	15927057	rpsA	SA1308	-	COG0539J	30S ribosomal protein S1	5	0	2	0	1	1	2	0	3'UTR SA1308 with Rho-independent terminator
1515587..1516274	-	219	15927059	cmk	SA1309	-	COG0283F	cytidylate kinase	0	0	0.5	0	0	0	0	0	5'UTR of cmK, complementary to 5'UTR of asn (overlapping 5'UTR)
1516252..1517403	+	322	15927060	ansA	SA1310	-	COG0252EJ	L-asparaginase	3.5	0	1	0	0	2	0	0	5'UTR of asn complementary to 5'UTR of cmk (overlapping 5'UTR)
1517406..1518392	-	328	15927061	-	SA1311	-	COG0492O	hypothetical protein	1	0	0	0	0	0	0	0
1518794..1520254	-	486	15927062	ebpS	SA1312	-	-	elastin binding protein	3	0	0	0	0	1	1	0
1521776..1522797	-	317	15927064	-	SA1314	-	COG4955S	hypothetical protein	19	1.5	3.66667	0	0.5	1	0.666667	0	5'UTR of SA1314 complementary to 5'UTR of fer (overlapping 5'UTR)
1522606..1523151	+	82	15927065	fer	SA1315	-	COG1141C	ferredoxin	8.5	0.5	5	1	0	10	1	2	5'UTR of fer complementary to 5'UTR of SA1314 (overlapping 5'UTR)
1523191..1523956	-	181	15927066	-	SA1316	-	COG3601S	hypothetical protein	2	3	2	0	0	0	0	0	FMN riboswitch regulating translation of SA1316
1524138..1525094	-	318	15927067	-	SA1317	-	-	hypothetical protein	0	0	0	0	0	1	0	0
1525565..1526461	-	298	15927068	-	SA1318	-	-	hypothetical protein	1	0	0	0	0	0	0	0
1530839..1532605	-	588	15927072	srrB	SA1322	-	COG5002T	staphylococcal respiratory response protein SrrB	1.5	0.5	1	0	1.5	0.5	0.5	0	Hairpin structure at srrAB translational coupling site
1532514..1533332	-	241	15927073	srrA	SA1323	-	COG0745TK	staphylococcal respiratory response protein SrrA	2.5	0	2	0	1.5	0.5	0.5	1	Hairpin structure at srrAB translational coupling site
1533429..1534166	-	245	15927074	rluB	SA1324	-	COG1187J	ribosomal large subunit pseudouridine synthase B	0	0	2	0	0	0	1	0
1534159..1534701	-	180	15927075	-	SA1325	-	COG1386K	hypothetical protein	0	0	1	0	0	0	0	0
1534694..1535462	-	251	15927076	-	SA1326	-	COG1354S	hypothetical protein	2	0	2.5	0	0	0	0	0
1535416..1536086	+	168	15927077	-	SA1327	-	COG1547S	hypothetical protein	0.5	0	1.5	0	0	0	0	1
1536035..1536988	-	295	15927078	xerD	SA1328	-	COG4974L	site-specific recombinase	0.5	1	0	0	1	0	0	0
1537037..1537486	-	149	15927079	-	SA1329	-	COG0735P	hypothetical protein	0	0	1	0	0	0	0	0
1538215..1539123	+	302	15927081	-	SA1331	-	COG0667C	hypothetical protein	0.5	0.333333	1	0	0	5	0	0
1539339..1539587	-	82	15927082	-	SA1332	-	-	hypothetical protein	0	1	0	0	0	0	0	0
1539603..1540358	-	251	15927083	-	SA1333	-	COG0300R	hypothetical protein	0	0	1	0	0	1	0	0
1540500..1541315	+	271	15927084	-	SA1334	-	COG0345E	hypothetical protein	1	0	2	0	0	1	0	0
1541418..1542338	-	306	15927085	-	SA1335	-	COG1234R	hypothetical protein	0	1	0	0	0	3	2	0
1542651..1544135	+	494	15927086	-	SA1336	-	COG0364G	glucose-6-phosphate 1-dehydrogenase	1	0	1	0	0	2.5	0	0
1545313..1546962	-	549	15927088	malA	SA1338	-	COG0366G	alpha-D-1,4-glucosidase	0.5	0	1	0	0	0	1	0
1548191..1548562	-	123	15927090	-	SA1340	-	COG0346E	hypothetical protein	2	0	1	0	1	0	0	0
1549029..1550246	-	405	15927091	-	SA1341	-	-	hypothetical protein	0.5	0	0	0	0	0	0	0
1550556..1551968	-	468	15927092	gnd	SA1342	-	COG0362G	6-phosphogluconate dehydrogenase	2	0	1	0	4	0.333333	1	0	Structured 3'UTR SA1342
1552036..1553169	-	377	15927093	-	SA1343	-	COG2195E	hypothetical protein	0	0	0	0	0	0	5	0
1553506..1554718	-	326	15927094	-	SA1344	-	COG4129S	hypothetical protein	0	0	3	1	0	7	0	0
1555382..1556895	-	424	15927096	bmfBB	SA1346	-	COG0508C	branched-chain alpha-keto acid dehydrogenase E2	5	0	3.5	1	0	0	0	0	3'UTR bmfBB with Rho-independent terminator
1556807..1557790	-	327	15927097	bfmBAB	SA1347	-	COG0022C	branched-chain alpha-keto acid dehydrogenase E1	0	0	0.5	0	1	0	0	0
1558798..1560219	-	473	15927099	-	SA1349	-	COG1249C	dihydrolipoamide dehydrogenase	0	0	0	1	0	2	0	0
1560370..1562049	-	559	15927100	recN	SA1350	-	COG0497L	DNA repair protein	2	0	0	0	0	0.666667	0	1
1562065..1562548	-	150	15927101	ahrC	SA1351	-	COG1438K	arginine repressor	2	0	2	0	0	0	0	0
1562949..1563830	-	293	15927102	ispA	SA1352	-	COG0142H	hypothetical protein	1	0	0.333333	0	0	0	1	0
1564031..1565368	-	445	15927104	xseA	SA1354	-	COG1570L	exodeoxyribonuclease VII large subunit	3	1	2	0	0	0	0	0
1566211..1567566	-	451	15927107	accC	SA1357	-	COG0439I	acetyl-CoA carboxylase biotin carboxylase subunit	0	2	2	0	0	2	2	0
1568504..1569061	-	185	15927109	-	SA1359	-	COG0231J	elongation factor P	0	0	0	0	0	5	1	0
1569087..1570148	-	353	15927110	-	SA1360	-	COG0006E	Xaa-Pro dipeptidase	1	0	0	0	0	0	0	0
1570253..1570834	+	193	15927111	-	SA1361	-	-	hypothetical protein	0	0	1	0	0	0	0	0
1570848..1571066	+	72	15927112	-	SA1362	-	-	hypothetical protein	0	0	1	0	0	1	0	0
1571130..1571960	-	276	15927113	-	SA1363	-	COG0095H	hypothetical protein	0	0	0	0	0	2	0	0
1572118..1572504	+	128	15927114	-	SA1364	-	COG0607P	hypothetical protein	1	1	2	0	0	2	0	0
1572869..1574341	-	490	15927115	-	SA1365	-	COG1003E	glycine dehydrogenase subunit 2	2	0	0	0	0.5	3	0	0
1574334..1575680	-	448	15927116	-	SA1366	-	COG0403E	glycine dehydrogenase subunit 1	0	0	0	0	2	7	2	0
1576950..1577474	-	174	15927118	-	SA1368	-	COG0703E	hypothetical protein	0	0	1	0	0	0	0	0
1579157..1580227	-	356	15927123	-	SA1373	-	COG1459NU	hypothetical protein	0	0	0.5	0	0	0	0	0
1581845..1582174	-	109	15927126	-	SA1376	-	COG0011S	hypothetical protein	0	0	0	0	0	0.5	0	0
1582174..1583160	-	328	15927127	glcK	SA1377	-	COG1940KG	glucokinase	4	0	2	0	0	1	0	0
1583341..1584804	-	487	15927129	-	SA1379	-	COG0705R	hypothetical protein	1	0	2.5	0	0	3	0	1
1584816..1585355	-	179	15927130	-	SA1380	-	COG0212H	hypothetical protein	0	0	0.5	0	0	0	0	0
1585564..1585713	-	49	15927131	rpmG	SAS047	-	COG0267J	50S ribosomal protein L33	0	0	1	0	0	0	0	0
1585826..1587901	-	691	15927132	pbp3	SA1381	-	COG0768M	penicillin-binding protein 3	0	0	0	0	0	1	0	0
1588022..1588649	-	199	15927133	sodA	SA1382	-	COG0605P	superoxide dismutase SodA	3	1	2	0	0	2	3	0
1588897..1589307	-	136	15927134	-	SA1383	-	COG0735P	hypothetical protein	0.5	0	1	0	0	0	1	0
1590199..1590966	-	255	15927136	-	SA1385	-	COG1121P	hypothetical protein	0	0	2	0	0	0	0	0
1592010..1593356	-	448	15927138	-	SA1387	-	COG0513LKJ	hypothetical protein	1	0	0	0	0	0	0	0
1593470..1594570	-	366	15927139	-	SA1388	-	COG3323S	hypothetical protein	2	0	0	0	0	0	0	0
1594573..1595250	-	225	15927140	-	SA1389	-	COG2384R	hypothetical protein	1	0	0	0	0	0	0	0.333333
1596711..1598528	-	605	15927142	dnaG	SA1391	-	COG0358L	DNA primase	3	4	0	0	1	1	0	0
1600148..1601767	+	463	15927145	glyS	SA1394	-	COG0423J	glycyl-tRNA synthetase	14	1	8	0	0	1	2	0	T-Box element regulating transcription termination of glyS
1602691..1603590	-	299	15927147	era	SA1396	-	COG1159R	GTP-binding protein Era	2.5	0	1	1	0	0.25	0	0
1603591..1603995	-	134	15927148	cdd	SA1397	-	COG0295F	cytidine deaminase	1.5	0	1	0	0	0	0	0
1604006..1604350	-	114	15927149	-	SA1398	-	COG0818M	hypothetical protein	2	0	0	0	0	1.5	0	0
1604353..1604820	-	155	15927150	-	SA1399	-	COG0319R	hypothetical protein	0	0	0	0.25	0	0	0	0
1606025..1606819	-	232	15927152	-	SA1401	-	-	hypothetical protein	4.5	6	1	0	0	2	0	0	3'UTR SA1401 with Rho-independent terminator
1606787..1607776	-	329	15927153	-	SA1402	-	COG4864S	hypothetical protein	5.5	0.5	0	0	1	2	4	0
1607794..1608547	-	235	15927154	-	SA1403	-	COG1030O	hypothetical protein	7	1	6	0	0	3	0	0	Structured 5'UTR of SA1403
1608721..1608897	-	58	15927155	rpsU	SA1404	-	COG0828J	30S ribosomal protein S21	1	0	0	1	0	0	2	0
1610543..1611295	-	250	15927157	-	SA1406	-	COG1385S	16S ribosomal RNA methyltransferase RsmE	0.5	0	0	0	0	0	0	0
1611297..1612235	-	312	15927158	-	SA1407	-	COG2264J	hypothetical protein	0.5	0	0	0	0	1	0	0
1612239..1613378	-	379	15927159	dnaJ	SA1408	-	COG0484O	DnaJ protein	0	0	0	0	1	0	1	0
1613439..1615346	-	610	15927160	dnaK	SA1409	-	COG0443O	molecular chaperone DnaK	2	1.125	2	0	8	15	3	0	3'UTR dnak with Rho-independent terminator
1615374..1616041	-	208	15927161	grpE	SA1410	-	COG0576O	GrpE protein	1	0	0	0	0	1	0.5	0
1616073..1617050	-	325	15927162	hrcA	SA1411	-	COG1420K	heat-inducible transcriptional repressor	3	0	1	1	1	27	7.5	0
1618552..1618710	+	52	15927164	-	SAS048	-	-	hypothetical protein	0.154762	0	0	0	0.457143	0.2	0.125	0
1618841..1621092	-	607	15927165	lepA	SA1413	-	COG0481M	GTP-binding protein LepA	4.5	3.5	2.75	0.5	0	1	0	0	5'UTR complementary to 5'UTR rpsT (overlapping UTR)
1620618..1621288	+	83	15927166	rpsT	SA1414	-	COG0268J	30S ribosomal protein S20	3.5	0	3.5	0	2	1.5	1.5	0	Large structured 5'UTR and Rho-independent terminator
1621306..1622280	-	324	15927167	holA	SA1415	-	COG1466L	DNA polymerase III subunit delta	0	0	2	0	0	1.5	1	0
1622337..1624538	-	733	15927168	-	SA1416	-	COG2333R	hypothetical protein	0.333333	1	0	0	0	0	0	0
1624543..1625004	-	153	15927169	comEB	SA1417	-	COG2131F	late competence operon required for DNA binding and uptake comEB	2	0	0	0	0	2	0	0
1625096..1625773	-	225	15927170	-	SA1418	-	COG1555L	hypothetical protein	0	0.5	0	0	0	0	0	0
1625822..1626538	-	238	15927171	-	SA1419	-	COG4976	hypothetical protein	0	1	1	0	0.5	3	4	0
1626541..1626894	-	117	15927172	-	SA1420	-	COG0799S	hypothetical protein	0	0	0	0	0	2	0	0
1626895..1627479	-	194	15927173	-	SA1421	-	COG1713H	hypothetical protein	0	0	1.5	0	0	0	2	0
1627469..1628038	-	189	15927174	-	SA1422	-	COG1057H	hypothetical protein	0	0	0.5	0	0	1	0	0
1628041..1628331	-	96	15927175	-	SA1423	-	COG1534J	hypothetical protein	0	0	0	0	0	3	0	0
1628335..1629141	-	268	15927176	aroE	SA1424	-	COG0169E	shikimate 5-dehydrogenase	0	1	0	0	0	14	0	0
1629155..1630255	-	366	15927177	-	SA1425	-	COG1161R	GTP-binding protein YqeH	0	1	0	0	1	1	0	0
1630256..1630783	-	175	15927178	-	SA1426	-	COG2179R	hypothetical protein	0	1	0	0	0	0	0	0
1630803..1631489	-	228	15927179	pfs	SA1427	-	COG0775F	5'-methylthioadenosine nucleosidase/S-adenosylhomocysteine nucleosidase	0	0	0	0	0	1	0	0
1631803..1632072	+	89	15927180	-	SA1428	-	-	hypothetical protein	1	0	0	0	0	0	0	0
1632611..1633084	-	157	15927182	-	SA1430	-	-	hypothetical protein	0.333333	0	0	0	0.166667	0	1.97619	0
1633791..1635011	-	406	15927183	-	SA1431	-	COG3177S	hypothetical protein	2	1	1	0	0	0	1	0
1637294..1638655	-	453	15927186	-	SA1434	-	COG0439I	hypothetical protein	0	0	0	0	0	1	0	0
1639120..1640130	-	336	15927188	-	SA1436	-	COG1984E	hypothetical protein	0	0	0	0	0	1	0	0
1640120..1640854	-	244	15927189	-	SA1437	-	COG2049E	hypothetical protein	0	0	0	0	0	1	0	0
1642307..1643575	-	422	15927192	-	SA1440	-	COG0826O	hypothetical protein	0	0	0	1	0	0	0	0
1643587..1644510	-	307	15927193	-	SA1441	-	COG0826O	hypothetical protein	0	1.5	0	0	0	0	0	0
1644513..1645151	-	212	15927194	-	SA1442	-	COG4122R	hypothetical protein	1	0	0	0	0	1	1	0
1645355..1645744	-	102	15927195	-	SA1443	-	COG3906S	hypothetical protein	2	0	2	0	0	0	0	0	3'UTR SA1443 with Rho-independent terminator
1646191..1646451	-	86	15927197	-	SA1445	-	COG4472S	hypothetical protein	0	0	2	0	0	0	0	0
1646514..1649344	-	876	15927198	alaS	SA1446	-	COG0013J	alanyl-tRNA synthetase	6	1	0	2	1	4.33333	0	3	T-Box element regulating transcription termination of alaS
1649487..1651964	-	825	15927199	-	SA1447	-	COG0507L	hypothetical protein	2	0	2	0	0	0	0	0
1651966..1652634	-	222	15927200	-	SA1448	-	COG4783R	hypothetical protein	0	0	2	0	0	1	0.2	0
1653329..1654447	-	372	15927201	mnmA	SA1449	-	COG0482J	tRNA-specific 2-thiouridylase MnmA	2	0	0	0	1	0	2	0
1654448..1655590	-	380	15927202	-	SA1450	-	COG1104E	hypothetical protein	1	0.5	2	0	0	0	0	0
1655902..1656915	+	337	15927203	-	SA1451	-	COG2141C	hypothetical protein	0	0	1	0	0	2	0	0
1657620..1658042	-	140	15927206	-	SA1453	-	COG1959K	hypothetical protein	0	0	0	0	1	1	0	0
1658127..1659401	+	424	15927207	-	SA1454	-	COG2256L	recombination factor protein RarA	4	1	0	0	0	10.3333	0	0
1660549..1660650	-	33	15927209	-	SAS050	-	-	hypothetical protein	4.5	0	2	0	1	1.5	6	0
1660796..1662562	-	588	15927210	aspS	SA1456	-	COG0173J	aspartyl-tRNA synthetase	3	0	0	0	0	0.5	0	0
1662578..1663991	-	420	15927211	hisS	SA1457	-	COG0124J	histidyl-tRNA synthetase	1	0	0	0	0	2	2	0	T-Box element regulating transcription termination of hiS-aspS
1665637..1667826	-	729	15927214	relA	SA1460	-	COG0317TK	GTP pyrophosphokinase	1	2	0	0	0	1	4	0
1668254..1668772	-	172	15927215	apt	SA1461	-	COG0503F	adenine phosphoribosyltransferase	0	0	0	0	0	0	1	0
1668794..1671067	-	757	15927216	-	SA1462	-	COG0608L	hypothetical protein	0	0	0	0	0	0	1	0
1671270..1673549	-	759	15927217	secF	SA1463	-	COG0341U	bifunctional preprotein translocase subunit SecD/SecF	0	0	0	0	0	1	0	0
1673776..1674084	-	86	15927218	-	SA1464	-	COG1862U	hypothetical protein	3	0	1	0	0	0	0	0	3'UTR SA1464 with Rho-independent terminator
1674103..1675242	-	379	15927219	tgt	SA1465	-	COG0343J	queuine tRNA-ribosyltransferase	1	1	1	0	0	0	1	0
1677944..1678402	-	152	15927223	-	SA1469	-	COG4492R	hypothetical protein	1	0	0	0	0	0	0	0
1678412..1679812	-	430	15927224	obgE	SA1470	-	COG0536R	GTPase ObgE	1	0	0	1	1	2.2	0	0
1680014..1680440	-	94	15927225	rpmA	SA1471	-	COG0211J	50S ribosomal protein L27	11	0	1	0	0	2	0	0	3'UTR rpmA with Rho-independent terminator
1680354..1680674	-	106	15927226	-	SA1472	-	COG2868J	hypothetical protein	1	0	0	0	1	1	0	0
1681224..1681754	-	176	15927228	-	SA1474	-	COG2891M	hypothetical protein	3	0	0	0	0	1	0	0
1681754..1682596	-	280	15927229	-	SA1475	-	COG1792M	rod shape-determining protein MreC	3	0	0	0	0	0	0	0
1682988..1683461	-	157	15927230	-	SA1476	-	-	hypothetical protein	0	0	0	1	0	1	1	0
1683621..1683818	+	65	15927231	-	SA1477	-	-	hypothetical protein	0	0	1	0	0	0	0	0
1684668..1685330	-	220	15927233	-	SA1479	-	COG2226H	hypothetical protein	0	0	0	0	0.111111	0	0	0
1685864..1686595	+	243	15927234	ermA	SA1480	-	COG0030J	rRNA methylase Erm(A)	0	0	0.2	0	0	0	0	0
1686721..1687503	-	260	15927235	ant(9)	SA1481	-	COG1708R	O-nucleotidylltransferase(9)	0	0	0	0	0	0	0	0.166667
1689927..1691012	-	361	15927238	tnpA	SA1484	-	COG4974L	transposase A for Tn554	0	0	0	0	0	0	0	0.366667
1692659..1693930	-	423	15927241	folC	SA1487	-	COG0285H	folylpolyglutamate synthase	0	0	0	0	0	1	0	0
1693943..1696754	-	876	15927242	valS	SA1488	-	COG0525J	valyl-tRNA synthetase	14	2.5	2	0	1	4	11	0	T-Box element regulating transcription termination of valS
1696976..1697536	+	186	15927243	tag	SA1489	-	COG2818L	DNA-3-methyladenine glycosidase	1	2	0	0	0	6.25	1	0
1697759..1698832	-	357	15927244	-	SA1490	-	COG3180R	hypothetical protein	0	0	1	0	0	1	0	0
1698904..1700314	-	428	15927246	hemL	SA1491	-	COG0001H	glutamate-1-semialdehyde aminotransferase	15	1	5	1	2.5	1	6	2	3'UTR of hemL including Rho-independent terminator, includes sORF
1700362..1701336	-	324	15927247	hemB	SA1492	-	COG0113H	delta-aminolevulinic acid dehydratase	1	0	0	0	0	0	0	0
1701339..1702007	-	222	15927248	hemD	SA1493	-	COG1587H	uroporphyrinogen III synthase	0	0	0	0	0	1	1	0
1702029..1702955	-	308	15927249	hemC	SA1494	-	COG0181H	porphobilinogen deaminase	0	1	0	0	1	1	0	5
1702997..1703812	-	271	15927250	hemX	SA1495	-	COG0755O	hemA concentration negative effector hemX	2	0	3	0	1	0.5	0	0
1703834..1705180	-	448	15927251	hemA	SA1496	-	COG0373H	glutamyl-tRNA reductase	1	4	3	0	1	1	1	0
1706141..1707403	-	420	15927253	clpX	SA1498	-	COG1219O	ATP-dependent protease ATP-binding subunit ClpX	1	0	0	0	0	3	1	0
1707554..1708855	-	433	15927254	tig	SA1499	-	COG0544O	trigger factor	2	0	0	0	0	0	1	0
1709018..1709947	-	309	15927255	-	SA1500	-	-	hypothetical protein	0	1	0	0	0	0	0	0
1710716..1711072	-	118	15927257	rplT	SA1502	-	COG0292J	50S ribosomal protein L20	0	0	0	0	0	0	1	0
1711119..1711319	-	66	15927258	rpmI	SA1503	-	COG0291J	50S ribosomal protein L35	1	0	0	0	0	0	0	0
1711348..1712030	-	172	15927259	infC	SA1504	-	COG0290J	translation initiation factor IF-3	2	0	2	1	0	3	2	0	L20 leader, Rho-independent terminator upstream infC
1712104..1713933	-	497	15927260	lysP	SA1505	-	COG0833E	lysine-specific permease	12	0	2	0	6	6	6	0	Lysine riboswitch regulating transcription termination in lysP
1713929..1716326	-	645	15927261	thrS	SA1506	-	COG0441J	threonyl-tRNA synthetase	13	0	13	2	12	6	11	5	T-Box element regulating transcription termination of thrS
1716373..1717293	-	306	15927262	dnaI	SA1507	-	COG1484L	primosomal protein DnaI	1	0	0	0	0	0	0	0
1717293..1718693	-	466	15927263	dnaB	SA1508	-	COG3611L	chromosome replication initiation/membrane attachment protein	1	0	0	0	0	0	0	1
1718694..1719164	-	156	15927264	nrdR	SA1509	-	COG1327K	transcriptional regulator NrdR	2	0	0	0	0	0	0	0
1719375..1720400	-	341	15927265	gapB	SA1510	-	COG0057G	glyceraldehyde 3-phosphate dehydrogenase 2	1.5	0	0	0	2	2	2	0
1722097..1724727	-	876	15927268	polA	SA1513	-	COG0749L	DNA polymerase I	1	1	2.33333	0	3	3	0	0
1727007..1728671	-	554	15927270	phoR	SA1515	-	COG5002T	alkaline phosphatase synthesis sensor protein	0	0	1	0	0	2	0	0
1728668..1729372	-	234	15927271	phoP	SA1516	-	COG0745TK	alkaline phosphatase synthesis transcriptional regulatory protein	0	0	0	0	0	1.25	0	0
1729762..1731030	-	422	15927272	citC	SA1517	-	COG0538C	isocitrate dehydrogenase	1	1	0	0	0	2	0	0
1731079..1732200	-	373	15927273	citZ	SA1518	-	COG0372C	citrate synthase	0	0	0	0	0	0	0	2
1732548..1733909	+	453	15927274	aapA	SA1519	-	COG1113E	D-serine/D-alanine/glycine transporter	0	1	2	0	0	3	1	0
1734208..1736084	-	585	15927275	pykA	SA1520	-	COG0469G	pyruvate kinase	6.5	1	0	0	0	5.5	3	0.25	3'UTR pykA with Rho-independent terminator
1736036..1736959	-	307	15927276	pfkA	SA1521	-	COG0205G	6-phosphofructokinase	2.5	0	0	0	0	2	0	0
1737273..1738217	-	314	15927277	accA	SA1522	-	COG0825I	acetyl-CoA carboxylase carboxyltransferase subunit alpha	3	0	1	0	0	0.5	0	0
1738217..1739074	-	285	15927278	-	SA1523	-	COG0777I	acetyl-CoA carboxylase subunit beta	0	0	0	0	1	0	2	0
1739269..1740554	-	409	15927279	-	SA1524	-	COG0281C	hypothetical protein	1	0	0	0	0	0	3	1
1740922..1744145	-	1065	15927280	dnaE	SA1525	-	COG0587L	DNA polymerase III, alpha chain	6	3	0.5	0	0	4	1	0	3'UTR dnaE with Rho-independent terminator
1744166..1745107	-	313	15927281	-	SA1526	-	COG0618R	hypothetical protein	0	0	0	0	0	1	0	0
1745419..1746717	-	432	15927282	-	SA1527	-	COG4109K	hypothetical protein	0	0	0	1	0	2	0	0
1746922..1747335	+	137	15927283	-	SA1528	-	COG0589T	hypothetical protein	0	1	0	0	1	1	0	0
1747640..1748329	-	229	15927284	-	SA1529	-	COG2220R	hypothetical protein	0	1	0.166667	0	0	1	0	0
1748483..1749862	+	358	15927285	-	SA1530	-	COG0006E	hypothetical protein	5	1	3	0	0	2.25	1	0	3'UTR SA1530 complementary to 3'UTR ald (overlapping UTR)
1749696..1751017	-	372	15927286	ald	SA1531	-	COG0686E	alanine dehydrogenase	0.5	0	3	0	0	8.5	1	0	3'UTR ald complementary to 3'UTR SA1530 (overlapping UTR)
1751106..1751705	+	166	15927287	-	SA1532	-	COG0589T	hypothetical protein	12	2	7	1	0	0	1	0	3'UTR SA1532 with Rho-independent terminator
1751816..1753082	-	400	15927288	ackA	SA1533	-	COG0282C	acetate kinase	10	1	1.5	0	0	2	2	0	3'UTR ackA with Rho-independent terminator
1753170..1754117	-	315	15927289	-	SA1534	-	COG0827L	hypothetical protein	0	0	1	0	0	0	0	0
1754133..1754776	-	164	15927290	tpx	SA1535	-	COG2077O	thiol peroxidase	5	0	0	0	0	2	1	0
1754832..1755602	-	256	15927291	-	SA1536	-	COG0730R	hypothetical protein	0	0	0	0	0	1	0	0
1756869..1758008	-	379	15927293	-	SA1538	-	COG1104E	hypothetical protein	0	0	0	0	1	0	0	0
1758381..1760099	-	564	15927294	-	SA1539	-	COG4477D	septation ring formation regulator EzrA	1	0	1	0	0	0	1	0
1760183..1760676	+	154	15927295	-	SA1540	-	COG1956T	hypothetical protein	1	1	0	0	0	2	0	0
1760736..1761557	+	200	15927296	rpsD	SAS052	-	COG0522J	30S ribosomal protein S4	4	5	5	2	0	10	19	0	5'UTR of rpsD and fragments in the CDS and 3'UTR (Rho-independent terminator)
1761714..1763033	+	439	15927297	tnp	SA1541	-	COG3464L	transposase	0	0	0	0	0	0	0.375	0
1763258..1764001	-	247	15927298	-	SA1542	-	COG0584C	hypothetical protein	1	0	0	0	0	0	0	0
1764081..1764527	+	148	15927299	-	SA1543	-	COG1764O	hypothetical protein	0	0	0	0	1	0	0	0
1764642..1765799	+	385	15927300	-	SA1544	-	COG0075E	hypothetical protein	1	0	0	0	0	1	0	0
1765786..1767390	+	534	15927301	serA	SA1545	-	COG0111HE	D-3-phosphoglycerate dehydrogenase	0	0	0	0	0	0.25	1	0
1767540..1768670	-	376	15927302	-	SA1546	-	COG0546R	hypothetical protein	2	0	0	0	0	0	0	0.5
1768777..1770243	-	488	15927303	ptaA	SA1547	-	COG1263G	PTS system, N-acetylglucosamine-specific IIABC component	4	0	0	0	0	3	5	0
1770371..1771022	-	205	15927304	-	SA1548	-	COG0204I	hypothetical protein	12	0	3	0	0	0	0	0	5'UTR of SA1548, complementary to the 5'UTR of SA1549 (overlapping UTR)
1771160..1772434	+	424	15927305	-	SA1549	-	COG0265O	hypothetical protein	0	0	0	0	0	0	1	0	5'UTR of SA1549, complementary to the 5'UTR of SA1548 (overlapping UTR)
1774172..1775077	+	301	15927307	sgtA	SA1551	-	COG0744M	transglycosylase	0	0	0	0	0	1.5	0	0.5
1775280..1777955	-	891	15927308	-	SA1552	-	-	hypothetical protein	1	0	0	2	0	0	0	0
1778288..1779955	-	555	15927309	fhs	SA1553	-	COG2759F	formate--tetrahydrofolate ligase	1	0	0	0	1	1	1	0
1782270..1782902	+	210	15927311	acuA	SA1555	-	-	hypothetical protein	0	2	0	0	0	0	0	0
1784194..1785138	-	314	15927313	ccpA	SA1557	-	COG1609K	catabolite control protein A	0	1	0	0	0	1	0	0
1785598..1786814	-	363	15927314	-	SA1558	-	COG2876E	bifunctional 3-deoxy-7-phosphoheptulonate synthase/chorismate mutase	3	0	4	0	0	8.16667	0	0.5	3'UTR SA1558 with Rho-independent terminator
1787508..1788866	-	452	15927315	-	SA1559	-	-	hypothetical protein	0	0	1	0	0	0	0	0
1788940..1789431	-	163	15927316	-	SA1560	-	COG4768R	hypothetical protein	2	0	0	1	1	0	0	0
1790842..1794666	-	1274	15927318	-	SA1562	-	COG1674D	hypothetical protein	4	0	3	1	0	2	0	0
1795312..1796169	-	285	15927320	-	SA1564	-	COG4848S	hypothetical protein	3	3	0	0	0	0	0	0
1796269..1796580	-	103	15927321	-	SA1565	-	COG3118O	hypothetical protein	1	0	0	0	0	0	0	0
1796645..1797721	-	358	15927322	-	SA1566	-	COG1363G	hypothetical protein	1	0	0	0	0	0	0	0
1797808..1798119	+	103	15927323	-	SA1567	-	COG5584S	hypothetical protein	0	1	0	0	0	0	0	0
1798244..1799086	-	280	15927324	-	SA1568	-	COG0491R	hypothetical protein	0	0	0	0	0	1	0	0
1799557..1800201	-	214	15927325	-	SA1569	-	COG0220R	hypothetical protein	3	0	0	0	0	1	0	0
1800216..1801007	-	263	15927326	-	SA1570	-	COG0510M	hypothetical protein	1	0	0	0	1	1	0	0
1802409..1803818	-	469	15927328	-	SA1572	-	COG0624E	dipeptidase PepV	0	0	0	0	0	2	0	1
1804815..1805510	-	231	15927330	-	SA1574	-	COG1187J	hypothetical protein	0	1.5	0	0	0	0	0	0
1805507..1807168	-	553	15927331	-	SA1575	-	COG2244R	hypothetical protein	3.5	1	1	0	0	1	0	0
1807575..1808843	+	422	15927332	-	SA1576	-	COG2081R	hypothetical protein	1	0	0	0	0	0	0	0
1808960..1815520	-	2186	15927333	-	SA1577	-	COG1196D	hypothetical protein	0	1	0	0	0	0	0	2.33333
1816181..1818619	-	804	15927335	leuS	SA1579	-	COG0495J	leucyl-tRNA synthetase	1	0	0	0	0	0	0	0	T-Box element regulating transcription termination of LeuS
1818884..1820065	-	393	15927336	-	SA1580	-	COG2814G	hypothetical protein	0	0	1	1	0	1	0	0
1820175..1821128	+	317	15927337	-	SA1581	-	COG1242R	hypothetical protein	0	0	0	0	0	3	0	0
1821125..1821688	+	187	15927338	-	SA1582	-	COG0275M	hypothetical protein	1	2	0	0	0	1	0	0
1821811..1822299	-	153	15927339	rot	SA1583	-	-	repressor of toxins Rot	2	1	2	0	1	0	0	0	Structured 5'UTR of rot, binding site of RNAIII for repression
1822783..1823610	-	275	15927340	-	SA1584	-	COG2267I	hypothetical protein	1	1	1	0	0	0	0	0
1823844..1824845	+	333	15927341	-	SA1585	-	COG0506E	hypothetical protein	1	1	2	0	0	1	0	0
1825444..1826625	-	393	15927343	ribA	SA1587	-	COG0108H	riboflavin biosynthesis protein	1	0	0	0	0	0	0	0
1827275..1828630	-	347	15927345	ribD	SA1589	-	COG1985H	riboflavin specific deaminase	2	1	2	0	0	0	1	0	FMN riboswitch regulating transcription termination of ribD
1828799..1830301	-	500	15927346	-	SA1590	-	COG4529S	hypothetical protein	0	0	0	0	0	1	0	0
1832517..1833371	-	284	15927349	-	SA1593	-	COG4193G	hypothetical protein	0	0	0	0	0	1	0	0
1833647..1833871	-	74	15927350	-	SA1594	-	-	hypothetical protein	1	0	0	0	1	0	0	0
1835083..1835526	-	147	15927353	-	SA1597	-	-	hypothetical protein	0	1	0	0	0	2	2	0
1836845..1837610	-	237	15927355	-	SA1599	-	COG0176G	putative translaldolase	1	0	7	0	0	2	2	0
1837848..1838208	+	100	15927356	-	SA1600	-	-	hypothetical protein	1	0	3	0	1	2	0	0
1838790..1839143	+	117	15927358	-	SA1602	-	COG0239D	hypothetical protein	0	0	0	0	0.5	0	0	0
1841140..1841973	-	277	15927362	-	SA1606	-	COG0656R	hypothetical protein	1	0	0	1	0	1	0	0
1843215..1844411	-	398	15927364	metK	SA1608	-	COG0192H	S-adenosylmethionine synthetase	0	0	0	0	0	1	1	0	SAM riboswitch regulating termination of transcription of metK
1844783..1846375	+	530	15927365	pckA	SA1609	-	COG1866C	phosphoenolpyruvate carboxykinase	0	2	0	0	0	2	4	0
1846753..1847523	-	256	15927367	-	SA1611	-	COG1506E	hypothetical protein	2	0	0	0	0	0	0	0
1847504..1848149	-	159	15927368	-	SA1612	-	COG1051F	hypothetical protein	2.5	0	0.5	0	0	0.5	0	0
1848043..1848355	+	85	15927369	-	SA1613	-	COG0759S	hypothetical protein	1.5	0	0.333333	0	0.5	8	0	0
1848297..1849298	-	333	15927370	menC	SA1614	-	COG4948MR	o-succinylbenzoic acid synthetase	0	0	0	0	0	0.5	0	0
1849303..1850781	-	492	15927371	menE	SA1615	-	COG0318IQ	O-succinylbenzoic acid-CoA ligase	0	1	0	0	0	0	0	0
1851734..1852348	+	204	15927373	-	SA1617	-	-	hypothetical protein	1	0	0	0	0	0	0	0
1852429..1853424	+	331	15927374	-	SA1618	-	-	hypothetical protein	0	0	0	0	3	0	0	0
1861069..1861788	-	239	15927383	splF	SA1627	-	COG3591E	serine protease SplF	1	0	0	2	0	0	0	0
1862786..1863505	-	239	15927385	splC	SA1629	-	COG3591E	serine protease SplC	0	1	0	0	0	0	0	0
1863563..1864285	-	240	15927386	splB	SA1630	-	COG3591E	serine protease SplB	1	0	0	0	0	1	0	0
1864410..1865117	-	235	15927387	splA	SA1631	-	COG3591E	serine protease SplA	1	0	0	0	0	0	0	0
1867134..1867412	-	92	15927390	truncated-SA	SA1634	-	-	hypothetical protein	0.333333	0	0.333333	0	0	0	0	0
1869247..1870230	-	327	15927393	lukD	SA1637	-	-	leukotoxin, LukD	1	0	0	0	0	0	0	0
1870232..1871167	-	311	15927394	lukE	SA1638	-	-	leukotoxin LukE	0	2	0	0	0	0	0	0.333333
1883870..1885270	-	466	15927406	hemY	SA1650	-	COG1232H	protoporphyrinogen oxidase	4	0	0	0	0	1	1	0
1885294..1886217	-	307	15927407	hemH	SA1651	-	COG0276H	ferrochelatase	1	0	0	0	0	0	0	0
1886275..1887727	-	345	15927408	hemE	SA1652	-	COG0407H	uroporphyrinogen decarboxylase	0.5	0.5	5.5	0	2	0.5	0	0
1887438..1888213	+	167	15927409	TRAP	SA1653	-	-	signal transduction protein TRAP	6.5	1.5	3	1.5	0.5	1.75	3	0	Large 5'UTR of TRAP
1888193..1889425	-	407	15927410	-	SA1654	-	COG4473U	hypothetical protein	1	0	4	0	0	0	0	1	Structured 3'UTR SA1654
1889418..1890158	-	246	15927411	-	SA1655	-	COG1131V	hypothetical protein	0	0	0	0	0	0	0	0
1890261..1890753	+	140	15927412	hit	SA1656	-	COG0537FGR	Hit-like protein involved in cell-cycle regulation	7	0	3	0.25	0	0	3	0	Structured 3' UTR hit
1890856..1891221	+	121	15927413	-	SA1657	-	COG4980R	hypothetical protein	0	1	0	0	0	1	0	0
1891931..1892513	+	185	15927414	-	SA1658	-	-	hypothetical protein	0	0	3	0	0	1	0	0
1892675..1893680	+	320	15927415	prsA	SA1659	-	COG0760O	hypothetical protein	3.5	0	2	0	1	1	0	1.66667	Structured 5'UTR of prsA
1893801..1894742	-	313	15927416	cbf1	SA1660	-	COG3481R	3'-5' exoribonuclease YhaM	0	0	0	0	0	1	0	0
1894739..1897675	-	978	15927417	-	SA1661	-	COG4717S	hypothetical protein	1	0	0	0.5	0	0	0	0
1897665..1898861	-	398	15927418	-	SA1662	-	COG0420L	hypothetical protein	0	0	0	0	0	0	1	0
1899789..1900133	-	114	15927419	-	SA1663	-	COG3679S	hypothetical protein	0	0	0	0	0	0	0	0.5
1900202..1901326	-	374	15927420	-	SA1664	-	COG4399S	hypothetical protein	0	1	0	0	0	0	0	0
1901505..1901969	-	154	15927421	-	SA1665	-	COG1476K	hypothetical protein	0	0	1	0	0	0	0	0
1902253..1902948	-	207	15927422	-	SA1666	-	COG2197TK	hypothetical protein	0	1	1	0	0	2.5	0	0
1902970..1904082	-	370	15927423	-	SA1667	-	COG4585T	hypothetical protein	0	3	0	0	0	1	0	0
1904245..1905066	+	273	15927424	-	SA1668	-	COG0564J	hypothetical protein	1	0	0	0	0	0	0	0
1905519..1906904	-	461	15927425	fumC	SA1669	-	COG0114C	fumarate hydratase	0	0	0	0	0	2	0	0
1908043..1908195	-	50	15927427	-	SAS053	-	-	hypothetical protein	2	0	0	0	0	0	0	0
1908220..1908819	-	199	15927428	-	SA1671	-	COG0363G	hypothetical protein	1	0	0	0	0	0	0	0
1908978..1909448	-	156	15927429	-	SA1672	-	COG0219J	hypothetical protein	1	0	0	0	0	0	0	0
1909453..1910580	-	375	15927430	-	SA1673	-	COG1600C	hypothetical protein	0	0	0	0	0	1	0	0
1913161..1914222	-	353	15927433	-	SA1676	-	COG3641R	hypothetical protein	0	0	0.333333	0	0	0	0	0
1924624..1925110	-	148	15927435	-	SA1678	-	COG0735P	hypothetical protein	1	0	1	0	0	3	3	0
1925167..1926117	-	316	15927436	-	SA1679	-	COG0111HE	hypothetical protein	0	0	0	0	0	0	1	0
1926659..1927948	+	429	15927438	gsaB	SA1681	-	COG0001H	glutamate-1-semialdehyde aminotransferase	0	1	0	0	0.5	2	1	0
1928191..1929335	+	364	15927439	-	SA1682	-	COG4129S	hypothetical protein	5	0	0	0	1	0	1	0
1931552..1932094	-	180	15927441	-	SA1684	-	COG3557J	hypothetical protein	0	0	0	0	2	0	0	0
1932161..1933768	-	345	15927442	-	SA1685	-	COG1194L	hypothetical protein	3.5	0	0.5	0	0.25	0	0	0	5'UTR of SA1685, complementary to the CDS of SA1686
1933557..1934655	+	325	15927443	-	SA1686	-	COG1988R	hypothetical protein	2.5	0	2	3	0	2	5	0
1934824..1935660	-	278	15927444	-	SA1687	-	-	hypothetical protein	2	0	0	0	0	0	0	0
1935669..1937186	-	505	15927445	-	SA1688	-	COG1134GM	hypothetical protein	1	0	0	0	0	0	0	0
1937201..1937515	-	104	15927446	-	SA1689	-	-	hypothetical protein	0	0	3	0	0	0	0	0
1937493..1938311	-	272	15927447	recX	SA1690	-	COG2137R	recombination regulator RecX	0	1	0	0	0	0	0	0
1938571..1939380	-	269	15927448	sgtB	SA1691	-	COG0744M	glycosyltransferase	2	0	0	0	0	0.2	1	0
1942162..1942692	-	176	15927452	-	SA1694	-	COG1607I	hypothetical protein	1	0	0	0	0	0	0	0
1942782..1944029	-	415	15927453	ampS	SA1695	-	COG2309E	aminopeptidase ampS	0	0	0	0	1	0	0	0.166667
1944041..1944247	-	68	15927454	-	SA1696	-	COG4840S	hypothetical protein	1	0	0	0	0	0	1	0
1944388..1944852	+	154	15927455	-	SA1697	-	COG0394T	hypothetical protein	0	0	1	0	0	0	0	0
1944859..1945134	+	91	15927456	-	SA1698	-	-	hypothetical protein	0	0	2	0	0	0	0	0
1946742..1947371	-	209	15927458	vraR	SA1700	-	COG2197TK	two-component response regulator	1	1	0	0	0	0	0	0
1947361..1948404	-	347	15927459	vraS	SA1701	-	COG4585T	two-component sensor histidine kinase	1.5	0	0	1	0	0	0	0
1948401..1949102	-	233	15927460	-	SA1702	-	COG4758S	hypothetical protein	4.5	1	0	0	1	0	0	0
1949117..1949503	-	128	15927461	-	SA1703	-	-	hypothetical protein	1	0	1	0	0	1	0	0
1949643..1950732	-	252	15927462	map	SA1704	-	COG0024J	methionine aminopeptidase	10	2	16	1	5	12.7171	9.1	0	3'UTR map with Rho-independent terminator
1950763..1951995	+	328	15927463	-	SA1705	-	COG4129S	hypothetical protein	10.1818	1.07143	8	0	0.47619	10.9893	1	0
1953797..1955110	-	437	15927466	-	SA1708	-	COG0769M	hypothetical protein	0	0	4	1	0	0.5	1	0
1955402..1955902	+	166	15927467	-	SA1709	-	COG1528P	hypothetical protein	1	0	0	0	0	9.5	4	0
1956292..1956846	+	184	15927468	-	SA1710	-	COG0847L	hypothetical protein	0	0	2	0	0	2.5	0	0
1956914..1957984	-	356	15927469	-	SA1711	-	COG0389L	hypothetical protein	0	0	0	0	0	0	0	0.5
1958231..1958761	-	176	15927470	-	SA1712	-	-	hypothetical protein	0	0	0	0	0	1	0	0
1958931..1960292	-	453	15927471	-	SA1713	-	COG2265J	hypothetical protein	0	0	0	0	0	0	1	14
1960303..1961320	-	315	15927472	-	SA1714	-	COG1597IR	putative lipid kinase	3	0	2	1	0	0	1	0	3'UTR SA1714 with Rho-independent terminator
1962088..1963515	-	475	15927473	gatB	SA1715	-	COG0064J	aspartyl/glutamyl-tRNA amidotransferase subunit B	1	0	0	0	0	0	1	0
1963528..1964985	-	485	15927474	gatA	SA1716	-	COG0154J	aspartyl/glutamyl-tRNA amidotransferase subunit A	0	0	0	0	1	0	3	0
1967283..1968482	-	399	15927477	-	SA1719	-	COG4851R	hypothetical protein	0	0	0	0	0	1	0	0
1970502..1972694	-	730	15927479	pcrA	SA1721	-	COG0210L	ATP-depentend DNA helicase	5	0	0	0	0	0	0	0
1972691..1973383	-	230	15927480	pcrB	SA1722	-	COG1646R	geranylgeranylglyceryl phosphate synthase-like protein	2	0	0	0	0	0	0	0
1973555..1973857	-	100	15927481	-	SA1723	-	COG4496S	hypothetical protein	1	0	0	0	0	0	0	0
1976121..1977287	+	388	15927483	-	SA1725	-	-	staphopain, cysteine proteinase	0	0	0	0	0	1	0	0
1977318..1977644	+	108	15927484	-	SA1726	-	-	hypothetical protein	0	0	0	0	0	1	0	0
1978090..1978692	-	200	15927485	-	SA1727	-	COG4843S	hypothetical protein	2	0	0	0	0	0	0	0
1978963..1979784	-	273	15927486	nadE	SA1728	-	COG0171H	NAD synthetase	1	1	0	0	0	0	0	0
1979777..1981246	-	489	15927487	-	SA1729	-	COG1488H	nicotinate phosphoribosyltransferase	6	0	2	0	0	1	2	0.5
1981430..1982506	+	358	15927488	-	SA1730	-	COG4362PE	hypothetical protein	3	0	0	0	0	0	0	0
1982525..1983403	+	264	15927489	-	SA1731	-	COG0077E	hypothetical protein	1	0	1	0	1	0.5	0	0	3'UTR SA1731 with Rho-independent terminator
1983510..1985072	-	520	15927490	-	SA1732	-	COG0471P	hypothetical protein	0	0	0	0	1	0	1	0
1985277..1986436	-	365	15927491	-	SA1733	-	-	hypothetical protein	0	0	1	0	0	0	0	0
1986654..1987293	+	186	15927492	-	SA1734	-	COG1335Q	hypothetical protein	4	0	4	0	1	2	0	0
1987356..1988285	+	309	15927493	-	SA1735	-	COG1227C	putative manganese-dependent inorganic pyrophosphatase	2	2	0	1	2	3	2	0
1988703..1990082	+	459	15927494	aldH	SA1736	-	COG1012C	aldehyde dehydrogenase	0	0	0	0	0	0	1	0
1991500..1991901	+	133	15927496	-	SA1738	-	-	hypothetical protein	0	1	0	0	0	0	0	0
1992392..1992647	-	57	15927498	-	SAS056	-	-	hypothetical protein	5	0	0	0	0	1	0	0	3'UTR SAS056 with Rho-independent terminator
1993098..1994138	+	346	15927499	-	SA1739	-	COG4927R	hypothetical protein	0	0	0	0	0	2	0	0	3'UTR SA1739 complementary with 3'UTR SA1740 (overlapping UTR)
1994136..1995060	-	280	15927500	-	SA1740	-	-	hypothetical protein	3.5	1	1	0	0	0	0	0	3'UTR SA1740 complementary with 3'UTR SA1739 (overlapping UTR)
1995034..1995591	-	185	15927501	-	SA1741	-	COG4709S	hypothetical protein	0.5	0	1	0	0	0	0	0
1995651..1996175	-	174	15927502	-	SA1742	-	-	hypothetical protein	3	0	1	0	0	0	0	0	Structured 5'UTR of SA1742
1996296..1996859	+	187	15927503	-	SA1743	-	-	hypothetical protein	3	2	0	0	0	0	1	0
1996925..1997665	-	246	15927504	-	SA1744	-	-	hypothetical protein	1	1	0	0	0	2	0	0
1997665..1998537	-	290	15927505	-	SA1745	-	COG1131V	hypothetical protein	2	1	0	0	0.5	0	0	0
1998534..1999214	-	226	15927506	-	SA1746	-	-	hypothetical protein	1	1	2	0	0	3	0	0
1999215..2000111	-	298	15927507	-	SA1747	-	COG1131V	hypothetical protein	0	0	0	1	0	3	0	0
2000108..2000488	-	126	15927508	-	SA1748	-	COG1725K	hypothetical protein	3	0.333333	0	0	0	0	0	0
2000661..2000937	-	58	15927509	-	SAS057	-	-	hypothetical protein	6	2	2	0	0	2	1	0	Fragment covering the whole sORF
2001463..2002749	+	428	15927510	-	SA1749	-	COG0436E	hypothetical protein	1	1	0	0	0	0	0	0	Large 5'UTR or non-coding RNA?
2003028..2003348	-	106	15927511	-	SA1750	-	-	truncated map-w protein	0	0	0	1	0	0	0	0
2009086..2009577	-	163	15927520	sak	SA1758	-	-	staphylokinase precursor	0	0	0	0	0	1	0	0
2009768..2010523	-	251	15927521	-	SA1759	-	-	lytic enzyme	0	1	0	0	0	4	0	0
2010535..2010789	-	84	15927522	-	SA1760	-	COG5546S	hypothetical protein	0	0	0	0	0	1	0	0
2012271..2012447	-	58	15927525	-	SAS060	-	-	hypothetical protein	0	0	1	0	0	0	0	0
2013482..2017264	-	1260	15927529	-	SA1764	-	COG3064M	hypothetical protein	0	0.5	0	0	0	0	0	0
2017280..2018764	-	494	15927530	-	SA1765	-	-	hypothetical protein	0	0	0	0	0	1	0	0
2025997..2026281	-	94	15927537	-	SA1772	-	-	hypothetical protein	0	0.5	0	1	0	0	0	0
2028465..2029652	-	395	15927541	-	SA1776	-	COG4695S	hypothetical protein	0	0	0	0	0	0.666667	0	1
2032977..2033126	-	49	15927547	-	SAS062	-	-	hypothetical protein	0	0	0	0	0	0	3	0
2034401..2034649	-	82	15927552	-	SA1786	-	-	hypothetical protein	0	0	0	0	0	1	0	0
2034903..2035274	-	123	15927554	-	SA1788	-	-	hypothetical protein	0	1	0	0	0	0	0	0
2035700..2035918	-	72	15927556	-	SA1790	-	-	hypothetical protein	0	1	0	0	0	1	0	0
2035925..2036818	-	297	15927557	-	SA1791	-	COG3935L	hypothetical protein	0	0	0	1	0	1.5	0	0
2036848..2037318	-	156	15927558	-	SA1792	-	COG0629L	single-strand DNA-binding protein	0	0	0	0	0	1	0	0
2037319..2037804	-	161	15927559	-	SA1793	-	COG1235R	hypothetical protein	0	0	0	0	0	4	0	0
2038017..2038937	-	306	15927560	-	SA1794	-	COG3723L	hypothetical protein	0	0	0	1	0	0	0	2
2038939..2040882	-	647	15927561	-	SA1795	-	COG1196D	hypothetical protein	0.5	0	0	0	0	1.5	1	0
2040891..2041154	-	87	15927562	-	SA1796	-	-	hypothetical protein	0	0	0	0	0	1	0	0
2041825..2041986	-	53	15927565	-	SAS063	-	-	hypothetical protein	0	0	0	0	0	6	0	0
2042361..2042741	+	126	15927567	-	SA1800	-	-	hypothetical protein	0	0	1	0	0	0	0	0
2044690..2045403	+	237	15927573	-	SA1805	-	COG2932K	hypothetical protein	0	0	0	1	0	0	0	0
2048483..2049520	+	345	15927578	int	SA1810	-	COG4974L	integrase	0	0.5	0	0	0	0	0	0
2050639..2051655	-	338	15927580	-	SA1812	-	-	hypothetical protein	0	0	0	0	0	0.5	0	0
2053168..2054391	+	407	15927582	-	SA1814	-	COG0624E	succinyl-diaminopimelate desuccinylase	0	0	0	0	0	0	1	0
2054835..2056142	+	435	15927583	-	SA1815	-	COG0168P	hypothetical protein	0	1	0	0	0	1	0	0
2058050..2058850	-	266	15927585	sec3	SA1817	-	-	enterotoxin typeC3	0	0	0	0	0	0	4	0
2066368..2068077	-	569	15927596	-	SA1828	-	COG5519L	hypothetical protein	0	0	0	0	0	0	0.5	0
2068091..2068960	-	289	15927597	-	SA1829	-	COG2403R	hypothetical protein	0	0	0.5	0	0	0	0	0
2072341..2073957	-	538	15927604	groEL	SA1836	-	COG0459O	chaperonin GroEL	0	1	1	2	1	4	8.5	0
2074033..2074375	-	94	15927605	groES	SA1837	-	COG0234O	co-chaperonin GroES	0	0	4	0	0	1	1	0
2074492..2075235	+	247	15927606	-	SA1838	-	-	hypothetical protein	1	0	0	1	0	0	0	0
2075260..2076507	-	415	15927607	-	SA1839	-	-	hypothetical protein	5	0	0	0	0	5	0	0	3'UTR sdrh with Rho-independent terminator
2076704..2077330	+	208	15927608	-	SA1840	-	COG3560R	hypothetical protein	0	0	0	0	0	1	0	0
2077691..2078476	+	261	15927609	-	SA1841	-	COG0388R	hypothetical protein	1	0	0	0	0	0	0	0
2078717..2079245	-	44	15927610	hld	SAS065	-	-	delta-hemolysin	0.5	0	0	12	0	0	0	6
2079340..2080009	+	187	15927611	agrB	SA1842	-	COG4512OTK	accessory gene regulator B	0	0	2	0	0	1	2	0
2080353..2081468	+	371	15927613	agrC	SA1843	-	COG2972T	accessory gene regulator C	0	2	0	0.25	2	2	4	0
2081487..2082298	+	238	15927614	agrA	SA1844	-	COG3279KT	accessory gene regulator A	2	12	2	2	0	15.5	8	3
2082572..2083531	-	319	15927615	-	SA1845	-	COG0524G	hypothetical protein	1	0	1	0	0	1	4	0
2083528..2085012	-	494	15927616	scrB	SA1846	-	COG1621G	sucrose-6-phosphate hydrolase	1.16667	0	1	0	1	0	0	0
2085161..2086142	-	316	15927617	scrR	SA1847	-	COG1609K	sucrose operon repressor	0	0	4	1	0	1	1	0
2086294..2087544	-	416	15927618	nrgA	SA1848	-	COG0004P	probabale ammonium transporter	0	0	0	0	0	0	0	0
2089419..2090054	-	211	15927621	-	SA1851	-	COG2344R	redox-sensing transcriptional repressor Rex	1	0	0	0	0	0	0	0
2090240..2092235	+	642	15927622	vga	SA1852	-	COG0488R	ABC transporter ATP-binding protein	10	1	9	0	1	0	0	0
2092597..2094207	+	536	15927623	-	SA1853	-	COG0249L	hypothetical protein	0	0	0	0	0	2	0	0
2095540..2096004	-	154	15927625	-	SA1855	-	COG0456R	hypothetical protein	0	0	0	0	0	2	0	0
2096620..2097081	-	153	15927627	-	SA1857	-	COG0802R	hypothetical protein	1	0	0	0	0	0	0	0
2097289..2099280	+	562	15927628	ilvD	SA1858	-	COG0129EG	dihydroxy-acid dehydratase	3	0	4	0	0.5	0	2	0	upstream ilvD, sORF encoding extracellular peptide
2099308..2101077	+	589	15927629	ilvB	SA1859	-	COG0028EH	acetolactate synthase large subunit	0	1	0	0	0	0	0	0
2102502..2104031	+	509	15927632	leuA	SA1862	-	COG0119E	2-isopropylmalate synthase	0	0	0	0	1	0	0	0
2105094..2106464	+	456	15927634	leuC	SA1864	-	COG0065E	isopropylmalate isomerase large subunit	0	1	0	0	0	0	0	0
2107052..2108320	+	422	15927636	ilvA	SA1866	-	COG1171E	threonine dehydratase	0	0	0.4	0	0	0	0	2
2115566..2117716	-	716	15927638	-	SA1868	-	COG2183K	hypothetical protein	0	1	1	0	0	0	0	0
2118150..2118920	-	256	15927639	sigB	SA1869	-	COG1191K	RNA polymerase sigma factor SigB	0	0	1	0	0	0	0	0
2119821..2120822	-	333	15927642	rsbU	SA1872	-	COG2208TK	sigmaB regulation protein RsbU	0	0	4	0	1	6	0	0
2121018..2121534	-	120	15927643	-	SA1873	-	COG2337T	hypothetical protein	2	0	1	0	1	1	0.5	1	3'UTR of mazF (toxin)
2121531..2121748	-	56	15927644	-	SAS067	-	-	hypothetical protein	1	1	1	0	1	0	0.5	0	5'UTR of mazE (antitoxin)
2121786..2122934	-	382	15927645	alr	SA1874	-	COG0787M	alanine racemase	0	0	0.5	0	1	0	1	0
2123000..2123359	-	119	15927646	acpS	SA1875	-	COG0736I	4'-phosphopantetheinyl transferase	0	1.5	0.5	0	0	0	0	0
2123841..2125424	-	527	15927648	-	SA1877	-	COG3428S	hypothetical protein	0	1	0	0	0	3	1	1
2125417..2125896	-	159	15927649	-	SA1878	-	COG3402S	hypothetical protein	1	0	1	0	1	0	0	0
2126104..2126664	-	186	15927650	kdpC	SA1879	-	COG2156P	potassium-transporting ATPase subunit C	0	2	0	0	0	0	0	0
2126684..2128711	-	675	15927651	kdpB	SA1880	-	COG2216P	potassium-transporting ATPase subunit B	0	0	0	0	0	1	0	0
2130678..2133335	+	885	15927653	kdpD	SA1882	-	COG2205T	sensor protein KdpD	0	0	0	0	0	0	0	1
2134414..2135733	-	439	15927655	tnp	SA1884	-	COG3464L	transposase	0	0	0	0	0	0	0.375	0
2135902..2137422	-	506	15927656	-	SA1885	-	COG0513LKJ	hypothetical protein	1	1	0	0	0	0	2.33333	0
2139312..2140382	-	356	15927658	ddl	SA1887	-	COG1181M	D-alanyl-alanine synthetase A	1	0	0	0	0	0.5	0	0
2140429..2141902	+	400	15927659	-	SA1888	-	COG0772D	hypothetical protein	1	1	3	0	0	9	0	0
2142166..2142303	-	45	15927660	-	SAS068	-	-	hypothetical protein	1	0	1	0	1	0	0	0	3'UTR SAS068 with Rho-independent terminator
2143111..2144595	+	494	15927663	-	SA1891	-	COG1502I	hypothetical protein	0	1	0	0	0	0	0	0
2146083..2146955	-	290	15927665	-	SA1893	-	COG0706U	lipoprotein precursor	0	0	0	0	1	1	0	0
2149282..2150165	-	229	15927669	-	SA1897	-	COG0819K	hypothetical protein	2	0	1	0	0	2	0	1	TPP riboswitch regulating transcription termination of SA1897 (thi operon)
2153004..2154269	-	421	15927674	murA	SA1902	-	COG0766M	UDP-N-acetylglucosamine 1-carboxyvinyltransferase	2	0	0	0	0	0	0	0
2154380..2154613	-	77	15927675	-	SA1903	-	COG4836S	hypothetical protein	1	0	0	0	0	0	0	0
2155139..2155579	-	134	15927676	atpC	SA1904	-	COG0355C	F0F1 ATP synthase subunit epsilon	4	0	1	1	0	0	1	0.5	3'UTR atpC with Rho-independent terminator
2155599..2157011	-	470	15927677	atpD	SA1905	-	COG0055C	F0F1 ATP synthase subunit beta	2	0	1	0	3	1	10	0
2157033..2157899	-	288	15927678	atpG	SA1906	-	COG0224C	F0F1 ATP synthase subunit gamma	1	0	0	0	0	2	1	1
2157930..2159438	-	502	15927679	atpA	SA1907	-	COG0056C	F0F1 ATP synthase subunit alpha	1	0	1	0	3	2	1	0
2159460..2159999	-	179	15927680	atpH	SA1908	-	COG0712C	F0F1 ATP synthase subunit delta	1	1	1	0	0	1	1	0
2159999..2160520	-	173	15927681	atpF	SA1909	-	COG0711C	F0F1 ATP synthase subunit B	6	0	0	0.5	1	0	2	0
2160718..2160930	-	70	15927682	atpE	SA1910	-	COG0636C	F0F1 ATP synthase subunit C	5	0	1	0	1	0	2	0
2160973..2161701	-	242	15927683	atpB	SA1911	-	COG0356C	F0F1 ATP synthase subunit A	5	1	0.5	0	5	5	3	0
2161473..2162129	-	117	15927684	-	SA1912	-	-	hypothetical protein	8	3	5.5	0	4	6	10	0
2162242..2163372	-	376	15927685	mnaA	SA1913	-	COG0381M	UDP-GlcNAc 2-epimerase	1	4	0	0	2	2	0	0
2163393..2164022	-	209	15927686	upp	SA1914	-	COG0035F	uracil phosphoribosyltransferase	0	1	0	0	1	2	2	0
2164050..2165288	-	412	15927687	glyA	SA1915	-	COG0112E	serine hydroxymethyltransferase	2	1	1	0	1	0	1	1
2165315..2165839	-	174	15927688	-	SA1916	-	COG4475S	hypothetical protein	2	0	0	0	0	0	0	0.5
2165946..2166365	-	139	15927689	-	SA1917	-	COG0394T	hypothetical protein	0	0	0	0	0	0	2	0
2168315..2169391	-	358	15927692	prfA	SA1920	-	COG0216J	peptide chain release factor 1	0	0	0	0	1	0	0	0
2169392..2169991	-	199	15927693	tdk	SA1921	-	COG1435F	thymidine kinase	0	0	0	0	1	1	0	0
2170338..2170656	-	84	15927694	rpmE2	SA1922	-	COG0254J	50S ribosomal protein L31 type B	2	0	2	0	0	0	0	0	Structured 5'UTR of rpmE
2170710..2172026	-	438	15927695	rho	SA1923	-	COG1158K	transcription termination factor Rho	3	0	1	0	0	2	2	0
2172273..2173700	-	475	15927696	-	SA1924	-	COG1012C	hypothetical protein	1	0	0	0	0	1	0	0
2174362..2175621	-	419	15927698	murZ	SA1926	-	COG0766M	UDP-N-acetylglucosamine 1-carboxyvinyltransferase	0	0	0	0	0	3	2	0
2176003..2176947	-	286	15927699	fbaA	SA1927	-	COG0191G	fructose-bisphosphate aldolase	4	0	3	0	1	4	1	0	3'UTR fbaA with Rho-independent terminator
2177165..2177686	+	173	15927700	-	SA1928	-	-	hypothetical protein	0	1	1	0	0	0	0	0
2180383..2181243	-	286	15927703	-	SA1931	-	COG1670J	hypothetical protein	0	1	0	0	0	1	0	0
2181668..2182471	+	267	15927704	-	SA1932	-	COG5146H	pantothenate kinase	0	0	0	0	1	2	0	0	3'UTR SA1932 complementary with 3'UTR SA1933 (overlapping UTR)
2182471..2183273	-	223	15927705	-	SA1933	-	-	hypothetical protein	6	1	0	0	3	0	1	0	3'UTR SA1933 complementary with 3'UTR SA1932 (overlapping UTR)
2183672..2184865	-	397	15927706	-	SA1934	-	COG0439I	hypothetical protein	1	0	0	0	0	0	0	0
2184865..2186049	-	394	15927707	hmrA	SA1935	-	COG1473R	hypothetical protein	1	1	0	0	0	0	0	0
2186360..2186906	+	156	15927708	luxS	SA1936	-	COG1854T	S-ribosylhomocysteinase	0	1	2	0	0	4	0	0
2186920..2187332	-	116	15927709	-	SA1937	-	COG4270S	hypothetical protein	2	0	1	0	0	0	0	0	3'UTR SA1937 with Rho-independent terminator
2187346..2188647	-	433	161376696	pdp	SA1938	-	COG0213F	pyrimidine-nucleoside phosphorylase	2	1	0	0	1	2	1	0
2188926..2189588	-	220	15927711	-	SA1939	-	COG0274F	deoxyribose-phosphate aldolase	0.5	0	1	0	0	1	2	0
2189902..2190612	+	236	15927712	deoD	SA1940	-	COG0813F	purine nucleoside phosphorylase	0	2	1	0	0	5	1	0
2190733..2191176	-	147	15927713	dps	SA1941	-	COG0783P	general stress protein 20U	0	1	2	0	0	0	1	0
2191376..2191789	-	137	15927714	-	SA1942	-	COG3011S	hypothetical protein	0	0	0	0	0	1	0	0
2192246..2193619	-	457	15927715	-	SA1943	-	COG2947S	hypothetical protein	0	0	0	0	0	0	0.5	1
2194552..2195607	-	312	15927717	-	SA1945	-	COG1482G	hypothetical protein	1	0	0	0	0	1	0	0	Structured 5'UTR of SA1945
2197065..2198042	+	325	15927720	czrB	SA1948	-	COG1230P	hypothetical protein	1	1	0	0	0	1.16667	0	1
2198308..2198781	+	157	15927721	truncated-SA	SA1949	-	-	lytic regulatory protein truncated with Tn554	0	1	0	0	0	1	0	0
2198997..2199659	-	220	15927722	-	SA1950	-	COG2226H	hypothetical protein	0	0	0	0	0.111111	0	0	0
2200193..2200924	+	243	15927723	ermA	SA1951	-	COG0030J	rRNA methylase Erm(A)	0	0	0.2	0	0	0	0	0
2201050..2201832	-	260	15927724	ant(9)	SA1952	-	COG1708R	O-nucleotidylltransferase(9)	0	0	0	0	0	0	0	0.166667
2204256..2205341	-	361	15927727	tnpA	SA1955	-	COG4974L	transposition regulatory protein tnpA	0	0	0	0	0	0	0	0.366667
2205452..2206111	+	219	15927728	truncated-SA	SA1956	-	-	lytic regulatory protein truncated with Tn554	2	1	0	0	0	0	0	0
2208144..2209001	-	285	15927733	-	SA1957	-	COG0561R	hypothetical protein	0	0	0	0	0	0.5	1.5	0
2210083..2211888	-	601	15927735	glmS	SA1959	-	COG0449M	glucosamine--fructose-6-phosphate aminotransferase	0	0	1	0	0	0	1	0	GlcN6P-riboswitch inducing degradation of glmS mRNA
2212172..2212511	+	51	15927736	-	SAS073	-	-	hypothetical protein	0	0	1	0	0	0	0	0
2212569..2214107	+	512	15927737	mtlF	SA1960	-	COG2213G	PTS system, mannitol specific IIBC component	0	0	0	0	0	2	0	1
2214142..2216274	+	710	15927738	-	SA1961	-	COG3711K	hypothetical protein	0	0.166667	0	0	0	1	0	0
2216720..2217826	+	368	15927740	mtlD	SA1963	-	COG0246G	mannitol-1-phosphate 5-dehydrogenase	0	0	0	0	0	1	0	0
2218145..2225590	-	2481	15927741	fmtB	SA1964	-	-	FmtB protein	0.5	0	0	1	0	1	0	0
2225823..2227275	-	451	15927742	glmM	SA1965	-	COG1109G	phosphoglucosamine-mutase	1.5	0	0	0	0	0	0.5	0
2227250..2228182	-	310	15927743	-	SA1966	-	COG4856S	hypothetical protein	0.5	0	0.25	0	0	0	0.5	0
2229134..2230090	-	302	15927745	arg	SA1968	-	COG0010E	arginase	1	0	1	1	0	0	0	0
2236331..2237395	-	354	15927746	-	SA1969	-	COG0489D	hypothetical protein	2	0	0	0	0	0	2	0
2237543..2238985	-	480	15927747	-	SA1970	-	COG2814G	hypothetical protein	1	1	0	0	0	2	0	1
2239308..2239781	-	157	15927748	-	SA1971	-	-	hypothetical protein	2	0	1	0	0	2	0	0
2239880..2241223	-	447	15927749	-	SA1972	-	COG2814G	hypothetical protein	1	0	1	0	0	0.5	0	1
2241365..2242086	-	228	15927750	-	SA1973	-	COG1272R	hypothetical protein	2	0	0	0	1	8	0	0
2242102..2243289	-	395	15927751	-	SA1974	-	COG4284G	hypothetical protein	1	0	1	0	0	3	0	0	Structured 5'UTR of SA1974
2243333..2243848	-	171	15927752	-	SA1975	-	COG1988R	hypothetical protein	0	0	0	0	0	1	1	0
2243992..2244301	+	86	15927753	-	SAS074	-	-	hypothetical protein	0	0	3.5	0	1	4	2.5	0	Fragment covering the whole sORF
2244303..2245724	-	456	15927754	-	SA1976	-	COG3314S	hypothetical protein	1	0	0	0	0	0	0	0	3'UTR SA1976 complementary with 3'UTR SAS074 (overlapping terminator)
2245960..2246928	-	322	15927755	-	SA1977	-	COG0609P	hypothetical protein	1	1	0	0	0	0	0	0
2246925..2247956	-	343	15927756	-	SA1978	-	COG0609P	hypothetical protein	2	1	0	0	0	2	0	0
2247968..2248951	-	327	15927757	-	SA1979	-	COG4594P	hypothetical protein	3	4.5	0	1	0	0	0	2
2249343..2250413	-	356	15927758	-	SA1980	-	COG3457E	hypothetical protein	0	0	0	0	0	2	0	0
2250420..2252177	-	585	15927759	-	SA1981	-	COG4264Q	hypothetical protein	1	1	0	0	0.111111	0	2.5	0
2252164..2253405	-	397	15927760	-	SA1982	-	COG2270R	hypothetical protein	1.5	0	1	0	0	0	0	0
2253275..2255435	+	658	15927761	-	SA1983	-	COG4264Q	hypothetical protein	1.5	5	1.5	0	0.25	0	4	0
2260243..2261244	-	333	15927767	-	SA1989	-	COG2130R	hypothetical protein	0	0	0	1	0	9	1	0
2261522..2262391	-	289	15927768	-	SA1990	-	COG4814R	hypothetical protein	0	0	0	0	0	0	2	0
2262657..2264069	-	470	15927769	lacG	SA1991	-	COG2723G	6-phospho-beta-galactosidase	0	0	0	0	0	0	1	0
2264087..2265799	-	570	15927770	lacE	SA1992	-	COG1455G	PTS system, lactose-specific IIBC component	1	0	0	0	0	0	0	0
2267122..2268054	-	310	15927773	lacC	SA1995	-	COG1105G	tagatose-6-phosphate kinase	0	0	0	0	0	1	0	0
2268067..2268582	-	171	15927774	lacB	SA1996	-	COG0698G	galactose-6-phosphate isomerase subunit LacB	0	0	0	0	0	0.5	0	0
2269393..2270148	-	251	15927776	lacR	SA1998	-	COG1349KG	lactose phosphotransferase system repressor	0	1	0	0	0	0	0	0
2270399..2271130	+	243	15927777	-	SA1999	-	COG0846K	NAD-dependent deacetylase	0	0	0	0	0	2	0	0
2279066..2279770	-	234	15927786	-	SA2007	-	COG3527Q	hypothetical protein	1	0	0	1	0	1	0	0
2279807..2281471	-	554	15927787	alsS	SA2008	-	COG0028EH	acetolactate synthase	0	2	0	0	0	1	1	0
2289779..2290221	-	130	15927797	rpsI	SA2016	-	COG0103J	30S ribosomal protein S9	3	0	1	0	0	4	0	3	3'UTR rpsI with Rho-independent terminator
2290241..2290878	-	145	15927798	rplM	SA2017	-	COG0102J	50S ribosomal protein L13	1	0	0	0	1	2	0	0	L13 leader, regulation of termination of transcription, autoregulation
2290918..2291721	-	267	15927799	truA	SA2018	-	COG0101J	tRNA pseudouridine synthase A	0	0	0	0	0	1	0	0
2292522..2293382	-	286	15927801	cbiO	SA2020	-	COG1122P	cobalt transporter ATP-binding subunit	0	1.5	0	0	0	1	0	0
2293379..2294188	-	269	15927802	cbiO	SA2021	-	COG1122P	cobalt transporter ATP-binding subunit	1	0	0	0	0	0	0	0
2294515..2295094	-	122	15927803	rplQ	SA2022	-	COG0203J	50S ribosomal protein L17	8	0	1	0	1	2	1	0	3'UTR rplQ with Rho-independent terminator
2295111..2296055	-	314	15927804	rpoA	SA2023	-	COG0202K	DNA-directed RNA polymerase subunit alpha	2	0	0	0	0	0	1	0
2296130..2296519	-	129	15927805	rpsK	SA2024	-	COG0100J	30S ribosomal protein S11	2	0	0	0	0	2	1	0
2296543..2296908	-	121	15927806	rpsM	SA2025	-	COG0099J	30S ribosomal protein S13	0	0	0	0	1	2	1	0
2296931..2297044	-	37	15927807	rpmJ	SAS078	-	COG0257J	50S ribosomal protein L36	0	0	1	0	0	0	0	0
2297076..2297294	-	72	15927808	infA	SA2026	-	COG0361J	translation initiation factor IF-1	2	1	0	0	0	0	0	0
2297487..2298179	-	215	15927809	adk	SA2027	-	COG0563F	adenylate kinase	9.5	10	1	7	2	3	0	0
2298151..2299443	-	430	15927810	secY	SA2028	-	COG0201U	preprotein translocase subunit SecY	3.5	0	3	0	0	8.75	6	0	Fragment within the CDS, one contains a typical RNase III binding site
2299443..2299883	-	146	15927811	rplO	SA2029	-	COG0200J	50S ribosomal protein L15	2	0	0	0	0	6	0	2
2299900..2300079	-	59	15927812	rpmD	SA2030	-	COG1841J	50S ribosomal protein L30	0	0	0	0	0	0	0	0
2300096..2300596	-	166	15927813	rpsE	SA2031	-	COG0098J	30S ribosomal protein S5	0	0	0	0	0	2	1	0
2300617..2300976	-	119	15927814	rplR	SA2032	-	COG0256J	50S ribosomal protein L18	1	0	0	0	0	0	0	0
2301007..2301543	-	178	15927815	rplF	SA2033	-	COG0097J	50S ribosomal protein L6	0	0	1	0	1	0	0	0
2301568..2301966	-	132	15927816	rpsH	SA2034	-	COG0096J	30S ribosomal protein S8	0	0	0	0	2	0	0	0
2302206..2302745	-	179	15927818	rplE	SA2035	-	COG0094J	50S ribosomal protein L5	0	0	0	0	0	2	1	0
2302772..2303089	-	105	15927819	rplX	SA2036	-	COG0198J	50S ribosomal protein L24	0	0	0	0	1	0.166667	0	0
2303125..2303493	-	122	15927820	rplN	SA2037	-	COG0093J	50S ribosomal protein L14	0	0	0	0	0	0	1	0
2303525..2303788	-	87	15927821	rpsQ	SA2038	-	COG0186J	30S ribosomal protein S17	0	0.666667	1	0	0	0	0	0
2304011..2304445	-	144	15927823	rplP	SA2040	-	COG0197J	50S ribosomal protein L16	2	0	0	0	0	0	0	0
2304448..2305101	-	217	15927824	rpsC	SA2041	-	COG0092J	30S ribosomal protein S3	0	0	0	0	0	1	0	0
2305125..2305478	-	117	15927825	rplV	SA2042	-	COG0091J	50S ribosomal protein L22	0	0	1	0	5	0	1	0
2305507..2305785	-	92	15927826	rpsS	SA2043	-	COG0185J	30S ribosomal protein S19	0	0	0	0	0	1	0	0
2305852..2306685	-	277	15927827	rplB	SA2044	-	COG0090J	50S ribosomal protein L2	0	0	1	0	1	1	3.4	0
2306718..2306993	-	91	15927828	rplW	SA2045	-	COG0089J	50S ribosomal protein L23	0	0	0	0	0	0	2	0
2306993..2307616	-	207	15927829	rplD	SA2046	-	COG0088J	50S ribosomal protein L4	0	0	0	0	0	0	2	0
2307643..2308305	-	220	15927830	rplC	SA2047	-	COG0087J	50S ribosomal protein L3	2	0	1	0	1	0	1	0
2308333..2308770	-	102	15927831	rpsJ	SA2048	-	COG0051J	30S ribosomal protein S10	4	0	1	0	0	0	0	0	Structured 5'UTR of rpsJ
2309578..2310912	-	444	15927833	-	SA2050	-	COG2252R	hypothetical protein	2	0	0	0	0	3	2	0
2311025..2313160	-	711	15927834	topB	SA2051	-	COG0550L	DNA topoisomerase III	2.25	0.5	0	0	0	0	0	0
2313245..2314274	+	325	15927835	-	SA2052	-	-	hypothetical protein	2	1	2	0	1	10	0	0	3'UTR SA2052 with Rho-independent terminator
2314403..2315266	+	287	15927836	-	SA2053	-	COG4975G	hypothetical protein	2	0	1	0	1	0	1	0
2315537..2315669	+	39	15927837	-	SAS080	-	-	hypothetical protein	0	0	0	0	0.85119	2.46533	1	0	Fragment covering the whole sORF
2315921..2316829	-	302	15927838	-	SA2054	-	COG0679R	hypothetical protein	0	0	2.16667	0	0	5	0	0
2316962..2317126	+	54	15927839	-	SAS081	-	-	hypothetical protein	0	0	0	0	0	0	0	0
2317371..2317688	+	105	15927840	-	SA2055	-	-	hypothetical protein	0	1	0	0	0	0	0	0
2317872..2321039	-	1055	15927841	-	SA2056	-	COG0841V	hypothetical protein	0	0	1	3	0	0	0	0
2322786..2323162	+	83	15927843	-	SA2058	-	-	hypothetical protein	3.5	1	3.5	0	0	1	0	0
2323053..2323817	-	254	15927844	-	SA2059	-	-	hypothetical protein	0	0	0	0	0	0.5	0	0
2323979..2324419	+	146	15927845	-	SA2060	-	COG1846K	hypothetical protein	0	0	0	0	0	1	0	0
2324412..2325623	+	403	15927846	-	SA2061	-	COG2814G	hypothetical protein	0	0	0	0	1	1	1	0
2326652..2327674	-	340	15927848	moaA	SA2063	-	COG2896H	molybdenum cofactor biosynthesis protein A	1.25	1	0.2	0	0.333333	4.33333	2.33333	0
2327694..2328293	-	199	15927849	mobA	SA2064	-	COG0746H	molybdopterin-guanine dinucleotide biosynthesis protein A	0.25	0	0	0	0.333333	0.333333	0.833333	0
2328999..2329484	-	161	15927852	mobB	SA2067	-	COG1763H	molybdopterin-guanine dinucleotide biosynthesis mobB	0.25	0	0	0	0.333333	0.333333	0.333333	0
2329481..2330740	-	419	15927853	moeA	SA2068	-	COG0303H	molybdopterin biosynthesis protein moeA	0.25	0	0	0	0	0	0.5	0
2330803..2331297	+	164	15927854	moaC	SA2069	-	COG0315H	molybdenum cofactor biosynthesis protein C	4	4	5	0	0	8.5	0	0
2331299..2331805	-	168	15927855	moaB	SA2070	-	COG0521H	molybdopterin precursor biosynthesis moaB	0	0	0	0	0	4	0	0
2331836..2332840	-	334	15927856	moeB	SA2071	-	COG0476H	molybdopterin biosynthesis protein moeB	0	0	0	0	0	1	0	0
2333010..2333615	-	201	15927857	modC	SA2072	-	COG4148P	molybdenum transport ATP-binding protein ModC	1	1	0	0	1	1	0	1
2333616..2334287	-	223	15927858	modB	SA2073	-	COG4149P	molybdenum ABC transporter permease	1	0	4	0	1	4	3	0
2335372..2336169	+	265	15927860	FdhD	SA2075	-	COG1526C	formate dehydrogenase accessory protein	1	0	0	0	0	1	0	0
2336341..2337111	-	256	15927861	-	SA2076	-	-	hypothetical protein	0	0.5	0	0	0	0	0	0
2337863..2338804	-	313	15927863	-	SA2078	-	COG1957F	hypothetical protein	0	0	1	1	0	0	0	0	Structured 5'UTR of SA2079
2339202..2340140	-	302	15927864	-	SA2079	-	COG0614P	hypothetical protein	0	0	1	0	0	0	0	0
2340251..2341478	-	384	15927865	-	SA2080	-	COG1960I	hypothetical protein	0	0	1	0	0	2	0	0
2341695..2342600	-	301	15927867	-	SA2081	-	COG4413E	hypothetical protein	2	0	0	1	0	2	0	0
2343176..2343586	+	136	15927869	ureB	SA2083	-	COG0832E	urease subunit beta	0	0	0	0	0	2	0	0
2345311..2345763	+	150	15927871	ureE	SA2085	-	COG2371O	urease accessory protein UreE	1	0	0	0	0	0	0	0
2347264..2347908	+	214	15927874	ureD	SA2088	-	COG0829O	urease accessory protein UreD	0	0	0	0	0	1	0	0	Structured 5'UTR of SarR and 3'UTR
2347914..2348532	-	115	15927875	sarR	SA2089	-	-	hypothetical protein	5	1	1	2	1	5	0	1
2348775..2349198	-	108	15927876	-	SA2090	-	-	hypothetical protein	6	0	1	1	0	2	1	0	Structured 3'UTR SA2090
2349262..2350005	-	247	15927877	-	SA2091	-	-	hypothetical protein	0	1	0	0	0	0	0	0
2350031..2351986	-	651	15927878	-	SA2092	-	COG2207K	hypothetical protein	2	1	0	0	0	0	0	0
2352596..2353455	+	267	15927879	ssaA	SA2093	-	COG3942R	hypothetical protein	2.5	1	1	0	1	3	1.5	0	3'UTR SA2093 with Rho-independent terminator
2353417..2353545	-	42	15927880	-	SAS083	-	-	hypothetical protein	1	0	0	0	0	0	1	0
2356658..2357080	+	140	15927883	-	SA2096	-	COG3296S	hypothetical protein	1	0	1	1	0	0	0	0
2358178..2359131	+	317	15927885	-	SA2098	-	COG1052CHR	glycerate dehydrogenase	0	0.5	0	0	1	3	0	0.5
2359223..2360347	-	374	15927886	-	SA2099	-	COG0654HC	hypothetical protein	0	0	0	2	0	0	0	0
2361917..2362390	-	157	15927888	-	SA2101	-	COG2427S	hypothetical protein	2	0	0	0	0	1	3	0
2362390..2365344	-	984	15927889	-	SA2102	-	COG3383R	hypothetical protein	1	0	0	0	0	0	3	0
2365947..2366894	-	315	15927890	-	SA2103	-	COG1316K	hypothetical protein	0	0	0	0	1	0	0	0
2367027..2367824	-	265	15927891	-	SA2104	-	COG0483G	hypothetical protein	0	0	0	0	0	0	1	1
2368209..2368901	+	230	15927892	-	SA2105	-	COG2378K	hypothetical protein	0	1	0	0	0	3	0	0
2369445..2370041	+	109	15927894	-	SA2107	-	-	hypothetical protein	0.5	0	0.5	0	0	0	0	0	5'UTR of SA2107, complementary to CDS of SA2106
2370486..2371358	+	290	15927895	-	SA2108	-	COG1737K	hypothetical protein	1	1	1	0	0	4	2	0
2371745..2373140	-	459	15927896	-	SA2109	-	COG1113E	hypothetical protein	1	0	1.25	0	0	2	1	0
2373757..2373942	+	61	15927898	-	SAS084	-	-	hypothetical protein	1	0	1	0	0	0	0	0
2374038..2374229	-	63	15927899	-	SAS085	-	-	hypothetical protein	0	0	1	0	0	0	0	0
2376731..2378335	-	534	15927903	glvC	SA2114	-	COG1263G	PTS system, arbutin-like IIBC component	0	0	2	0	0	1	0	0
2378665..2379429	+	254	15927904	-	SA2115	-	COG1737K	hypothetical protein	0	0	0	0	0	1	0	0
2380160..2381539	-	459	15927906	-	SA2117	-	COG1757C	hypothetical protein	0	1	0	1	0	0	0	0	SAM riboswitch regulating termination of transcription of SA2117
2383746..2384867	-	373	15927909	-	SA2120	-	COG1473R	hypothetical protein	1	0	0	0	0	0	0	0
2385143..2386381	-	412	15927910	hutI	SA2121	-	COG1228Q	imidazolonepropionase	0	0	0	0	1	0	0	0
2386381..2388042	-	553	15927911	hutU	SA2122	-	COG2987E	urocanate hydratase	0	0	0	0.2	1	0	0	0
2390003..2390975	-	311	15927914	-	SA2125	-	COG0010E	formimidoylglutamase	1	0	1	0	0	0	0	0
2391228..2392487	+	419	15927915	-	SA2126	-	COG1266R	hypothetical protein	0	0	1	0	0	2	0	0
2392491..2393239	-	228	15927916	-	SA2127	-	COG0120G	ribose-5-phosphate isomerase A	3	0	0	0	1	0	0	0	3'UTR SA2127 with Rho-independent terminator
2398862..2399181	+	63	15927923	-	SAS086	-	-	hypothetical protein	3	0	1	0	0	0	0	0
2401466..2402515	-	349	15927926	fni	SA2136	-	COG1304C	isopentenyl pyrophosphate isomerase	6	0	0	2	0	0	0	0
2404078..2404497	+	139	15927929	-	SA2139	-	-	hypothetical protein	0	0	1	0	0	2	0	0
2404605..2405525	-	306	15927930	-	SA2140	-	COG0657I	hypothetical protein	0	0	0	0	0	2	6	0
2405733..2406449	+	212	15927931	-	SA2141	-	-	hypothetical protein	5	1	1	0	0	2	0	0
2410110..2411318	-	402	15927935	tcaB	SA2145	-	COG2814G	TcaB protein	0	1	0	0	0	0	0	0
2411587..2412969	-	460	15927936	tcaA	SA2146	-	COG4640S	TcaA protein	1.5	0	0	0	0	0	0	0
2413832..2414847	+	322	15927938	-	SA2148	-	COG1434S	hypothetical protein	11	1	5	0	0	1	0	0
2415058..2415723	-	221	15927939	-	SA2149	-	COG1136V	hypothetical protein	0	0	0	0	0.166667	0	1	0
2415723..2416778	-	351	15927940	-	SA2150	-	COG0577V	hypothetical protein	0	0	0	0	0	1	0	0
2421872..2423665	-	532	15927946	-	SA2156	-	COG1620C	hypothetical protein	77.5	12	20.5	3	1	11	9	0	Fragments covering the whole SA2156
2423819..2425525	+	557	15927947	-	SA2157	-	COG1887M	hypothetical protein	1.5	1	3	0	0	4	0	0
2430067..2430498	-	143	15927953	-	SA2163	-	-	hypothetical protein	0	0	1	1	0	1	1	0
2430705..2431982	-	425	15927954	-	SA2164	-	COG1511S	hypothetical protein	0	0	0	0	0	0.5	0	0
2432143..2432766	+	207	15927955	-	SA2165	-	COG1309K	hypothetical protein	2	0	0	0	0	0	0	0
2432812..2433756	+	314	15927956	-	SA2166	-	COG0598P	hypothetical protein	0	0	0	0	0	3	0	0	3'UTR SA2166 complementary to 3'UTR scrA (overlapping UTR)
2433762..2435283	-	480	15927957	scrA	SA2167	-	COG1263G	PTS system, sucrose-specific IIBC component	4.4	0.2	0	1	0	1	0	0	3'UTR scrA complementary to 3'UTR SA2166 (overlapping UTR)
2435466..2435849	+	127	15927958	-	SA2168	-	-	hypothetical protein	0	0	3	0	0	0	0	0
2437337..2439442	+	701	15927959	-	SA2169	-	COG2207K	hypothetical protein	1	1	5	0	0	0	5	0
2440873..2442150	-	425	15927962	gltT	SA2172	-	COG1301C	proton/sodium-glutamate symport protein	0	0	0	0	0	1.5	1	0
2443094..2443540	+	148	15927964	-	SA2174	-	COG1846K	hypothetical protein	0	3	1	0	0	2	2	0
2443725..2444263	+	140	15927965	-	SA2175	-	COG0071O	hypothetical protein	0	1	3.5	0	0	1.5	0	0	3'UTR SA2175 complementary to 3'UTR nark (overlapping terminator)
2444204..2445592	-	389	15927966	narK	SA2176	-	COG2223P	nitrite extrusion protein	21	2	5.5	1	1	0.5	0	0	3'UTR nark complementary to 3'UTR SA2175 (overlapping terminator)
2445829..2446743	+	304	15927967	-	SA2177	-	COG5504O	hypothetical protein	0	0	0	0	0	2	0	1
2447651..2448373	-	217	15927969	-	SA2179	-	COG2197TK	hypothetical protein	19	2	0	0	0	1	0	0	3'UTR SA2179 with Rho-independent terminator
2448396..2449430	-	344	15927970	-	SA2180	-	COG4585T	hypothetical protein	1	0	0	0	0	0	0	0
2449454..2449906	-	150	15927971	-	SA2181	-	COG2203T	hypothetical protein	0	0	1	0	1	1	0	0
2449926..2450603	-	225	15927972	narI	SA2182	-	COG2181C	nitrate reductase gamma chain	1	0	0	0	2	0	0	0
2450596..2451171	-	191	15927973	-	SA2183	-	COG2180C	hypothetical protein	2	0	0	0	0	0.5	0	1
2451164..2452723	-	519	15927974	narH	SA2184	-	COG1140C	nitrate reductase beta chain narH	3	0	1	0	0	0	1	0
2452713..2456402	-	1229	15927975	narG	SA2185	-	COG5013C	respiratory nitrate reductase alpha chain	14	0	1	0	0	0	0	17
2456642..2457688	-	325	15927976	nasF	SA2186	-	COG0007H	uroporphyrin-III C-methyl transferase	17.75	2	10	1.25	1	0	0.5	0	3'UTR nasF with Rho-independent terminator
2457997..2460402	-	801	15927978	nasD	SA2188	-	COG1251C	nitrite reductase	10	1	1	0	0	0	0	1
2460468..2461199	-	243	15927979	-	SA2189	-	COG2138S	hypothetical protein	2	0	1	1	0	0	0	0	Structured 5'UTR of SA2189
2461429..2461965	-	178	15927980	-	SA2190	-	COG0456R	hypothetical protein	1	0	0	0	0	0.5	0	0
2462121..2463023	-	274	15927981	-	SA2191	-	COG2116P	hypothetical protein	1	0	1	0	0	9	0	0	3'UTR SA2191 with Rho-independent terminator
2463151..2463449	-	60	15927982	-	SA2192	-	-	hypothetical protein	3	0	1	0	0	0	0	0
2464159..2465706	-	515	15927984	-	SA2194	-	COG3443R	hypothetical protein	1	0	0	0	0	0	1	0
2468026..2469276	+	416	15927989	fmhA	SA2199	-	COG2348V	fmhA protein	1	0	0	0	0	1	0	0
2469308..2470137	-	243	15927990	-	SA2200	-	COG1126E	hypothetical protein	5.5	0	0	0	0	10.5	1	0	3'UTR of SA2200 and translational coupling site SA2200-SA2201
2470101..2470595	-	164	15927991	-	SA2201	-	COG0765E	hypothetical protein	0.5	0	0	0	0	0	0	0	translational coupling site SA2200-SA2201
2470801..2471580	-	259	15927992	-	SA2202	-	COG0834ET	hypothetical protein	0	0.333333	1	0	2	8	3	0
2471701..2473140	-	479	15927993	-	SA2203	-	COG2814G	hypothetical protein	1	0	0	0	0	0	0	0
2473572..2474258	-	228	15927994	-	SA2204	-	COG0588G	hypothetical protein	1	0	2	0	0	0	0	0
2476080..2477390	+	436	15927996	sbi	SA2206	-	-	IgG-binding protein SBI	0	4	0	0	0	0	0	0
2477926..2478855	+	309	15927997	hlgA	SA2207	-	-	gamma-hemolysin chain II precursor	0	0	1	0	0	0	0	0
2479422..2480369	+	315	15927998	hlgC	SA2208	-	-	gamma-hemolysin component C	0	1	0	0	1	3	0	0
2491304..2491640	+	84	15928008	-	SA2218	-	-	hypothetical protein	4	5	5	0	0	0	0	0	Structured 5'UTR SA2218
2491623..2492009	-	128	15928009	-	SA2219	-	COG2246S	hypothetical protein	0	0	0.333333	0.5	0	0	0	0
2492246..2493419	+	380	15928010	-	SA2220	-	COG1929G	hypothetical protein	4	5	1	0	0	2	0	0
2493479..2494138	+	219	15928011	-	SA2221	-	-	hypothetical protein	0	0	0	0	0	2	1	0
2494320..2495531	+	403	15928012	-	SA2222	-	COG2814G	hypothetical protein	1	1	0	0	2	1	2	0
2498051..2499091	+	346	15928016	-	SA2226	-	COG1113E	hypothetical protein	0	0	0	0	2	4	0	3
2499585..2501737	+	692	15928018	-	SA2228	-	COG0025P	hypothetical protein	4	1	0	0	0	3	0	0
2501804..2503633	-	609	15928019	-	SA2229	-	COG0531E	hypothetical protein	3.33333	1	1	0	0	1	0	1
2503865..2505361	+	498	15928020	-	SA2230	-	COG1680V	hypothetical protein	0	0	5	0	0	0	0	0
2507787..2509187	-	466	15928023	-	SA2233	-	COG2814G	hypothetical protein	0	0	1	0	0	0	0	0
2509481..2510176	-	231	15928024	opuCD	SA2234	-	COG1174E	glycine betaine/carnitine/choline ABC transporter opuCD	2	0	0	0	0	1	0	0
2510176..2511117	-	313	15928025	opuCC	SA2235	-	COG1732M	glycine betaine/carnitine/choline ABC transporter opuCC	1	0	0	0	1	0	1	0
2511134..2511769	-	211	15928026	opuCB	SA2236	-	COG1174E	glycine betaine/carnitine/choline ABC transporter opuCB	0	0	1.5	0	0	2	1.91667	1
2511766..2512998	-	410	15928027	opuCA	SA2237	-	COG1125E	glycine betaine/carnitine/choline ABC transporter opuCA	0	0	0	0	1	0	0.5	0
2514441..2516078	+	545	15928029	-	SA2239	-	COG0531E	hypothetical protein	0	1	0	0	0	1	0	0
2517801..2518988	-	395	15928031	-	SA2241	-	COG2814G	hypothetical protein	1	0	0	0	0	0	0	0
2519384..2520160	-	258	15928032	-	SA2242	-	COG0390R	hypothetical protein	0	0	0	0	0	1	0	0
2521063..2522139	-	358	15928034	-	SA2244	-	COG1363G	hypothetical protein	3	0	1	0	0	1	1	1.33333
2522494..2522760	-	88	15928035	-	SA2245	-	COG4115S	hypothetical protein	0	0	1	0	0	0	1	0
2522760..2523017	-	85	15928036	-	SA2246	-	COG2161D	hypothetical protein	1	0	0	0	0	0	0	0
2523376..2523831	+	151	15928037	-	SA2247	-	COG4808S	hypothetical protein	0	0	1	0	0	0	0	0
2523999..2525576	-	525	15928038	-	SA2248	-	COG0069E	hypothetical protein	1	0	0	0	0	1	0	0
2525771..2526520	+	249	15928039	-	SA2249	-	-	hypothetical protein	0	0	0	0	0	1	0	0
2526669..2526794	-	41	15928040	-	SAS087	-	-	hypothetical protein	0.0909091	0.0714286	0	0	0.0909091	1.16656	0.5	0
2526882..2528075	-	397	15928041	-	SA2250	-	COG2814G	hypothetical protein	0	0	1	0	0	1	0	0.333333
2528829..2529644	-	271	15928043	opp-1D	SA2252	-	COG0444EP	oligopeptide transporter ATPase subunit	2	0	0	0	0	0	0	0
2531455..2533053	-	532	15928046	opp-1A	SA2255	-	COG0747E	oligopeptide transporter substrate binding protein	1	0	0	0	2	2.5	15	15
2534490..2535308	-	272	15928048	-	SA2257	-	COG1064R	hypothetical protein	1	0	0	0	0	0	0	0
2535319..2536140	-	273	15928049	-	SA2258	-	COG0253E	hypothetical protein	0	1	0	0	0	0	0	0
2538750..2540288	+	512	15928052	-	SA2261	-	COG2978H	hypothetical protein	1	0	1	0	0	0	0	0
2544419..2544863	-	63	15928059	-	SA2268	-	-	hypothetical protein	328	5	222	15	39	29	65	12	Fragments covering the whole SA2268
2550528..2551304	-	258	15928066	-	SA2275	-	-	hypothetical protein	0	0	0	0	0	2	0	0
2551608..2553098	-	496	15928067	-	SA2276	-	COG1061KL	hypothetical protein	1	0	0	0	0	0	0	0
2553138..2554469	-	443	15928068	-	SA2277	-	COG3886L	hypothetical protein	0	0	0	0	0	1	0	0
2555052..2556803	+	583	15928070	-	SA2279	-	COG1109G	hypothetical protein	2	0	1	1	0	2	4	1
2557087..2557353	+	88	15928071	-	SA2280	-	-	hypothetical protein	0	0	1	0	0	1	0	0
2557497..2557805	+	102	15928072	-	SA2281	-	-	hypothetical protein	0	0	0	0	0	1	0	0
2557913..2558146	-	77	15928073	-	SA2282	-	-	hypothetical protein	0	0	0	0	0	1	0	0
2565693..2566622	-	288	15928079	gtaB	SA2288	-	COG1210M	UTP-glucose-1-phosphate uridyltransferase	1	0	1	0	0	0	0	0
2566795..2568114	-	439	15928080	tnp	SA2289	-	COG3464L	transposase	0	0	0	0	0	0	0.375	0
2568323..2571208	-	961	15928081	fnbB	SA2290	-	-	hypothetical protein	0	0	0	0.333333	0	1.5	0	0
2571889..2575005	-	1038	15928082	fnb	SA2291	-	-	hypothetical protein	0	0	0	0.333333	0	0.5	0	0
2575474..2576832	-	452	15928084	gntP	SA2293	-	COG2610GE	gluconate permease	0	0	1	1	0	0.333333	0	2
2576949..2578502	-	517	15928085	gntK	SA2294	-	COG1070G	gluconokinase	2	0	1	0	0	0	1	0
2578526..2579206	-	226	15928086	gntR	SA2295	-	COG1802K	gluconate operon transcriptional repressor	0	0	0	1	0	0	1	0
2581766..2583589	-	607	15928090	-	SA2299	-	COG1289S	hypothetical protein	0	0	0	0	0	2	0	0
2584066..2585343	-	425	15928091	-	SA2300	-	COG2271G	hypothetical protein	0	0	0	0	0	3	0	0
2585890..2586501	+	203	15928092	-	SA2301	-	COG0586S	hypothetical protein	0	0	1	0	0	0	0	0
2587019..2587714	+	231	15928093	-	SA2302	-	COG1131V	hypothetical protein	1	0	0	0	0	0	0	0
2587716..2588486	+	256	15928094	-	SA2303	-	-	hypothetical protein	2	0	0	0	0	1	0	0
2588859..2590823	+	654	15928095	fbp	SA2304	-	COG3855G	fructose-bisphosphatase	0	0	0	0	0	2	0	0.333333
2591165..2592244	+	359	15928096	-	SA2305	-	COG3949S	hypothetical protein	1	0	0	0	0	2.5	0	0
2595125..2595931	+	268	15928101	-	SA2310	-	COG2514R	hypothetical protein	0	2	1	1	0	0	1	0
2596052..2596723	-	223	15928102	-	SA2311	-	COG0778C	hypothetical protein	0	0	0	0	0	2.5	0	0
2596930..2597985	+	351	15928103	ddh	SA2312	-	COG1052CHR	D-lactate dehydrogenase	0	0	0	0	0	1	2	0
2599352..2599987	+	211	15928105	-	SA2314	-	COG1131V	hypothetical protein	2	0	1	0	0	0	0	0
2600002..2600724	+	240	15928106	-	SA2315	-	-	hypothetical protein	2	0	0.125	0	0	1	0.566667	1
2600886..2601506	-	206	15928107	srtA	SA2316	-	COG3764M	sortase	0	0	2	0	0	0	8	0
2601700..2602191	+	163	15928108	-	SA2317	-	COG1247M	hypothetical protein	0	0	0	0	0	1	0	0
2602684..2603583	-	299	15928109	-	SA2318	-	COG1760E	hypothetical protein	0	0	0	0	1	0	0	0
2603597..2604277	-	226	15928110	-	SA2319	-	COG1760E	hypothetical protein	0	0	0	0	0	0	0	1
2607275..2608243	-	322	15928114	-	SA2323	-	COG0657I	hypothetical protein	0	0	1	0	0	3	2	0
2608364..2608720	-	118	15928115	-	SA2324	-	-	hypothetical protein	0	0	0	0	0	2	0	0
2608762..2609172	-	136	15928116	-	SA2325	-	COG0824R	hypothetical protein	0	0	0	0	0	0	0	0
2609552..2611752	-	688	15928117	ptsG	SA2326	-	COG1263G	PTS system, glucose-specific IIABC component	4	1	2	2	0	5	1	0	RAT motif recognized by GlcT to induce termination of transcription
2611919..2613658	-	579	15928118	-	SA2327	-	COG0028EH	pyruvate oxidase	3.25	0	0	0	0	0	1	0
2613709..2614398	-	229	15928119	-	SA2328	-	COG1346M	hypothetical protein	0.5	0	0	0	0	0	0	0
2614391..2614786	-	131	15928120	-	SA2329	-	COG1380R	hypothetical protein	0.5	0	0	0	0	0	0	0
2614999..2615886	-	295	15928121	-	SA2330	-	COG0583K	hypothetical protein	0	0	0	0	0	2	0	0
2616044..2616383	+	72	15928122	-	SA2331	-	-	hypothetical protein	1	2	2	0	1	12	0	0
2616652..2617083	+	143	15928123	-	SA2332	-	COG3942R	hypothetical protein	0	0	0	0	0	1	0	0
2617085..2618931	-	425	15928124	mvaA	SA2333	-	COG1257I	hydroxymethylglutaryl-CoA reductase	19	0	33	0	0.5	2	4	0	5'UTR mvaA complementary to 5'UTR mvaS (overlapping UTR)
2618625..2620001	+	388	15928125	mvaS	SA2334	-	COG3425I	3-hydroxy-3-methylglutaryl CoA synthase	18	3	26.5	0	0	7	7	0	5'UTR mvaS complementary to 5'UTR mvaA (overlapping UTR)
2620085..2620606	-	173	15928126	adaB	SA2335	-	COG0350L	methylated DNA-protein cysteine methyltransferase	2	0	0	0	3	1	0	0
2621015..2623120	+	701	15928127	clpL	SA2336	-	COG0542O	ATP-dependent Clp proteinase chain clpL	0	0	0	0	0	2	0	2
2623189..2623359	-	56	15928128	-	SAS088	-	-	hypothetical protein	1	0	0	0	0	0	0	0
2623372..2625366	-	664	15928129	feoB	SA2337	-	COG0370P	hypothetical protein	0	0	0	1	0	0	0	0
2625821..2628310	-	829	15928131	-	SA2339	-	COG2409R	hypothetical protein	4	0	1	1	0	3	0	0
2629359..2630903	-	514	15928133	rocA	SA2341	-	COG1012C	1-pyrroline-5-carboxylate dehydrogenase	1	0	0	0	0	2	2	0
2631093..2631692	-	199	15928134	-	SA2342	-	COG0110R	hypothetical protein	2.30952	0.166667	0	0	0	2	0	0
2631931..2632265	+	63	15928135	-	SA2343	-	-	hypothetical protein	4	1	0	1	0	1	7	0	Large 3'UTR SA2343 with Rho-independent terminator
2632362..2634770	+	802	15928136	copA	SA2344	-	COG2217P	copper-transporting ATPase copA	4	2	0	1	1	13	6	2
2635292..2635608	+	68	15928137	-	SA2345	-	COG2608P	hypothetical protein	8.5	2	6	1	6.5	5.25	5	1	Fragments covering the whole SA2345
2635565..2636603	-	332	15928138	-	SA2346	-	COG1052CHR	D-lactate dehydrogenase	2.5	0	0	0	0	0	0	1
2638208..2639716	-	502	15928140	crtN	SA2348	-	COG1233Q	squalene synthase	0	0	0	0.5	0	0	0	0
2643247..2643744	-	165	15928144	-	SA2352	-	-	hypothetical protein	0	0	0	0	0	0	0	1
2643910..2644677	-	255	15928145	-	SA2353	-	COG3942R	hypothetical protein	0	0	0	0	0	0.5	0	0
2645038..2646849	-	603	15928146	-	SA2354	-	COG1835I	hypothetical protein	1	0	1	0	0	1	3	0
2647362..2647850	-	162	15928147	-	SA2355	-	COG1246E	hypothetical protein	2	0	0	0	0	0	0	0
2648126..2648827	-	233	15928148	isaA	SA2356	-	-	immunodominant antigen A	1	1	0	0	0	5	2	0
2652690..2652848	-	52	15928153	-	SAS089	-	-	hypothetical protein	0.333333	0.0714286	0	0	0.333333	0.956187	1.22619	0
2655134..2655838	+	234	15928158	-	SA2365	-	COG1028IQR	hypothetical protein	0	0	0	0	0	1	0	0
2655936..2656946	+	336	15928159	-	SA2366	-	COG2159R	hypothetical protein	0	0	0	0	0	1	0	0
2662370..2662645	-	91	15928166	-	SA2373	-	-	hypothetical protein	1	0	0	0	0	0	0	0
2662989..2663855	-	288	15928167	-	SA2374	-	COG3001G	hypothetical protein	0	1	0	0	0	0	0	0
2664073..2665137	+	354	15928168	-	SA2375	-	COG0167F	dihydroorotate dehydrogenase 2	0	0	0	0	0	1	0	0
2666829..2667278	+	149	15928171	-	SA2378	-	COG2764S	hypothetical protein	0	1	0	0	0	2	0	0
2667359..2667946	-	195	15928172	-	SA2379	-	COG1309K	hypothetical protein	0	0	0	0	0	0.25	0	0
2669869..2670504	-	211	15928174	-	SA2381	-	-	hypothetical protein	1	0	2	0	0	0.5	0	0	3'UTR SA2381 with Rho-independent terminator
2679036..2679887	-	283	15928184	panC	SA2391	-	COG0414H	pantoate--beta-alanine ligase	4	3.25	2	2	0	0	0	0
2679880..2680886	-	272	15928185	panB	SA2392	-	COG0413H	3-methyl-2-oxobutanoate hydroxymethyltransferase	2	0.5	1	0	0	0	0	0
2680733..2681697	+	286	15928186	-	SA2393	-	COG1893H	2-dehydropantoate 2-reductase	4	0.5	0.5	0	0	1.5	0	0
2681717..2682421	-	234	15928187	-	SA2394	-	COG3527Q	hypothetical protein	0	0	0	0	0	0	2	0
2682610..2683658	-	319	15928188	-	SA2395	-	COG0039C	L-lactate dehydrogenase	3	1	2	0.5	2	5	1	0	3'UTR SA2395 with Rho-independent terminator
2684344..2685792	+	482	15928189	-	SA2396	-	COG0531E	hypothetical protein	0	0	0	0	0	1	0	0
2688007..2688980	+	296	15928192	-	SA2399	-	COG3588G	fructose-1,6-bisphosphate aldolase	1	0	3	0	1	4	0	0	3'UTR SA2399 with Rho-independent terminator
2689022..2690908	-	498	15928193	mqo2	SA2400	-	COG0579R	malate:quinone oxidoreductase	10.5	3.5	3.5	0	1	12	3.5	0	3'UTR mqo2 with Rho-independent terminator
2690635..2691212	+	82	15928194	-	SA2401	-	-	hypothetical protein	2.5	0	0.5	0	0	1	0.5	0
2691272..2692891	-	539	15928195	-	SA2402	-	COG0365I	acetate-CoA ligase	2	0	1	1	0	0	0	0
2693064..2693507	-	147	15928196	-	SA2403	-	COG2329R	hypothetical protein	0	0	0	0	0	1	0	0
2697987..2698553	+	188	15928200	-	SA2407	-	COG1510K	hypothetical protein	1	0	0	1	0	0	0	0
2698724..2700346	-	540	15928201	cudT	SA2408	-	COG1292M	choline transporter	1	0	0	0	0	0	0	0
2700865..2701401	-	178	15928202	-	SA2409	-	COG0602O	hypothetical protein	0	0	0.5	1	0	0	1	0
2701375..2703248	-	616	15928203	nrdD	SA2410	-	COG1328F	anaerobic ribonucleoside triphosphate reductase	1	0	0.5	0	1	0	4	0
2710164..2712164	-	666	15928208	-	SA2415	-	COG4591M	hypothetical protein	1	0	1	1	0	0	0	0
2712161..2712916	-	251	15928209	-	SA2416	-	COG1136V	hypothetical protein	0	0	1	0	0	0	0	0
2713024..2713911	-	295	15928210	-	SA2417	-	COG0642T	hypothetical protein	0	1	0	0	0	0	0	0.333333
2714613..2714813	-	66	15928212	-	SA2419	-	-	hypothetical protein	0	0	0	0	0	1	0	0
2715011..2716435	+	474	15928213	phoB	SA2420	-	COG1785P	alkaline phosphatase III precursor	0	0	0	0	0	0.5	0.5	0
2716447..2717191	-	157	15928214	-	SA2421	-	COG1846K	hypothetical protein	2	0	9	0	2	1	0	0	an sORF downstream SA2421, 3'UTR overlaps 3'UTR phoB (overlapping terminator)
2717418..2718179	-	253	15928215	-	SA2422	-	COG0627R	hypothetical protein	0	0	1	0	0	0	0	0
2718295..2720928	-	877	15928216	clfB	SA2423	-	-	clumping factor B	0	0	1	0	0	0	0	0
2721278..2721982	-	234	15928217	-	SA2424	-	COG0664T	hypothetical protein	0	0	0	0	2	1.5	1	2
2722081..2723022	-	313	161376695	arcC	SA2425	-	COG0549E	carbamate kinase	1	0	0	0	0	0	0	0
2723039..2724469	-	476	15928219	arcD	SA2426	-	COG0531E	arginine/oirnithine antiporter	0	0	0	0	0	2	0	0
2727802..2729575	-	509	15928223	aur	SA2430	-	COG3227E	zinc metalloproteinase aureolysin	30	0	23	1	7.5	0.5	9	0	3'UTR aur with Rho-independent terminator
2729954..2730481	-	175	15928224	isaB	SA2431	-	-	immunodominant antigen B	1	0	0	0	0	0	0	0
2731437..2733311	+	624	15928226	-	SA2433	-	COG3711K	hypothetical protein	1	0	0	0	0	0	0	0
2733387..2735339	+	650	15928227	-	SA2434	-	COG1299G	hypothetical protein	1	0	1	2	1	1	0	0
2735353..2739579	+	312	15928228	pmi	SA2435	-	COG1482G	mannose-6-phosphate isomerase	10.5	0.5	8	3	2	2.5	0.5	0	Fragments along the gene SA2435
2736403..2739384	-	993	15928229	-	SA2436	-	COG1511S	hypothetical protein	2	1.5	0.5	0	0.75	1	0	0	Fragments along the gene SA2437
2739475..2741454	+	619	15928230	-	SA2437	-	COG1705NU	N-acetylmuramoyl-L-alanine amidase	18	4	10.5	1	5	19	1.5	0	Fragments along the gene SA2437
2741719..2742279	-	186	15928231	-	SA2438	-	COG1335Q	hypothetical protein	0	2	0	0	0	1	0	0
2742448..2744355	-	635	15928232	-	SA2439	-	-	hypothetical protein	1	0	1	1	0	0	1	0
2744596..2745954	-	452	15928233	-	SA2440	-	-	hypothetical protein	0	0	1	0	0	1	0	0
2745947..2747455	-	502	15928234	-	SA2441	-	COG0438M	hypothetical protein	0	0	0	0	0	1	0	0
2750790..2752358	-	522	15928237	-	SA2444	-	-	hypothetical protein	0	0	0	0	0	1	0	0
2753912..2755123	-	403	15928239	secY	SA2446	-	COG0201U	preprotein translocase subunit SecY	0	0	0	1	0	0	0	0
2755253..2762068	-	2271	15928240	-	SA2447	-	-	hypothetical protein	0	0	0	0	4	10.5	3	0
2762612..2763304	-	230	15928241	-	SA2448	-	COG1853R	hypothetical protein	0	0	0	0	0	1	0	0
2769773..2770406	-	186	15928251	icaR	SA2458	-	COG1309K	ica operon transcriptional regulator IcaR	0	0	1	0	0	0	0	1	5'UTR of icaR
2770465..2771735	+	412	15928252	icaA	SA2459	-	COG1215M	N-glycosyltransferase PgaC	1	0	0	0	0	0	0	0	Structured 5'UTR of icaA
2774055..2774165	+	36	15928256	-	SAS090	-	-	hypothetical protein	0	0.0714286	0.111111	0	0	0.037037	0	0
2774247..2776292	-	681	15928257	lip	SA2463	-	COG1075R	triacylglycerol lipase precursor	1	1	0	1	0	0	0	0
2777382..2778014	-	210	15928258	hisI	SA2464	-	COG0139E	bifunctional phosphoribosyl-AMP cyclohydrolase/phosphoribosyl-ATP pyrophosphatase protein	0	0	0	0	0	0	0	1
2786397..2787230	-	277	15928269	-	SA2475	-	COG0619P	hypothetical protein	0	0	0	2	0	0	0	1
2787227..2788834	-	535	15928270	-	SA2476	-	COG1122P	hypothetical protein	0	0	0	0	0	2	0	1
2792610..2793639	+	318	15928275	-	SA2481	-	COG1054R	hypothetical protein	2	0	0	0	0	0	0	0
2796512..2797930	+	472	15928280	-	SA2486	-	COG0471P	hypothetical protein	5	0	0	0	0.5	1	0	0
2798344..2799252	-	302	15928281	-	SA2487	-	COG2962R	hypothetical protein	0	0	0	0	0	1	0	0
2801464..2802321	+	266	15928284	-	SA2490	-	COG2162Q	hypothetical protein	0	0	1	0	0	0	0	0
2802398..2802910	-	170	15928285	-	SA2491	-	COG3247S	hypothetical protein	0	0	0	0	0	0	1	0
2803941..2805821	+	626	15928287	vraE	SA2493	-	COG3127Q	hypothetical protein	0	0	0	0	0	2	0	0
2806384..2806777	+	66	15928289	cspB	SA2494	-	COG1278K	cold shock protein cspB	3	0	3	0	1	1	0	0
2806814..2807383	-	189	15928290	-	SA2495	-	COG1476K	hypothetical protein	0	0	0	0	0	0	0	0
2808647..2808796	+	49	15928293	-	SAS092	-	-	hypothetical protein	0.0909091	0.0714286	0.111111	0	0.0909091	1.40033	0.0833333	0
2808910..2809785	-	279	15928294	-	SA2498	-	COG1475K	hypothetical protein	1	0	0	0	1	0	0	0
2809792..2810511	-	239	15928295	gidB	SA2499	-	COG0357M	16S rRNA methyltransferase GidB	0	0	0	0	0	1	0	0
2810511..2812388	-	625	15928296	gidA	SA2500	-	COG0445D	tRNA uridine 5-carboxymethylaminomethyl modification enzyme GidA	2	0	0	0	0	1	0	0
2812455..2813834	-	459	15928297	trmE	SA2501	-	COG0486R	tRNA modification GTPase TrmE	0	1	0	0	0	0	0	0
2814436..2814616	-	45	15928299	rpmH	SAS093	-	-	50S ribosomal protein L3	4	0	5	0	0	0	1	0	3'UTR rpmH with Rho-independent terminator
