# Supplementary material for: Global Regulatory Functions of the Staphylococcus aureus Endoribonuclease III in Gene Expression
Source: PLoS Genet. 2012 Jun 28;8(6):e1002782. doi: 10.1371/journal.pgen.1002782 (PMC3386247; doi:10.1371/journal.pgen.1002782)
Supplement: Table S5 — Reads corresponding to antisense RNAs complementary to mRNAs. Co-immunoprecipitation (coIP) was done with flag tagged E135A (EL78), WT (EL79) and D63A (EL80) RNase III. In yellow: control experiment was carried out with untagged RNase III (RN6390). Total RNAs were prepared from cultures grown at the exponential (4 h, Exp) and late exponential (6 h, Late Exp) phase. The overlap between a mapping location and a gene annotation was at least 10 nucleotides long. Each single overlap counting was normalized by the number of mappings of the overlapping read and the number of overlaps of the mapping. (XLS) [file pgen.1002782.s012.xls]

## Sheet: Table S5_Lioliou et al_revised.
Table S5: Reads corresponding to antisense RNAs complementary to mRNAs. Co-immunoprecipitation (coIP) was done with flag tagged E135A (EL78), WT (EL79) and D63A (EL80) RNase III. In yellow: control experiment was carried out with untagged RNase III (RN639
In yellow: control experiment was carried out with untagged RNase III (RN6390). Total RNAs were prepared from cultures grown at the exponential (4h, Exp) and late exponential (6h, Late Exp) phase.
Required strand orientation: antisense
# Minimal overlap [bp]: 10
													Exp Phase	Exp Phase	Exp Phase	Exp Phase	Late Exp Phase	Late Exp Phase	Late Exp Phase	Late Exp Phase
Location	Strand	Length	PID	Antisense to Gene	Synonym	Code	COG	Antisense to					IP_EL78	IP_EL79	IP_EL80	RN6390	IP_EL78	IP_EL79	IP_EL80	RN6390
517..1878	-	453	15925706	dnaA	SA0001	-	COG0593L	chromosomal replication initiation protein					0	1	0	0	0	1	0	0
3670..3915	-	81	15925708	-	SA0003	-	COG2501S	hypothetical protein					4.5	0	8.5	0	0	0.5	0	0
3882..5024	-	370	15925709	recF	SA0004	-	COG1195L	recombination protein F					5.5	10	9.5	0	0.3	23.5	0	0
5034..6968	-	644	15925710	gyrB	SA0005	-	COG0187L	DNA gyrase subunit B					0	5	1	0	0	1	0	0
7005..9674	-	889	15925711	gyrA	SA0006	-	COG0188L	DNA gyrase subunit A					0	1	0	0	0	2.3	0	0
12480..14079	-	428	15925714	serS	SA0009	-	COG0172J	seryl-tRNA synthetase					1	0	0	0	0	0.5	0	1
14730..15425	-	231	15925715	-	SA0010	-	COG1296E	hypothetical protein					1	0	1	0	0	0	0	0
15422..15751	-	109	15925716	-	SAS001	-	COG4392S	hypothetical protein					0	0	0	0	0	1.5	0	0
15972..17082	-	329	15925717	-	SA0011	-	COG2021E	hypothetical protein					0	0	4	0	0	0	0	0
17318..18313	-	331	15925718	-	SA0012	-	COG4241S	hypothetical protein					16	2	41.5	0	0	4	1	0
18328..20295	-	655	15925719	-	SA0013	-	COG3887T	hypothetical protein					0	0.5	0.5	0	0	0	0	0
20770..22170	-	466	15925721	dnaC	SA0015	-	COG0305L	replicative DNA helicase					0	0	0	0	0	0.5	0	0
25648..27474	-	608	15925724	vicK	SA0018	-	COG5002T	two-component sensor histidine kinase					1.3	0.1	0	0	0	1	2.3	0
29979..30779	-	266	15925727	-	SA0021	-	COG1235R	hypothetical protein					0	0	0	0	0	0	0	2
33692..34171	-	159	15925729	orfX	SA0023	-	COG1576S	hypothetical protein					1	0	0	0	0	0	0	0
34454..35749	-	431	15925730	-	SA0024	-	-	hypothetical protein					0	0	0	0	0	0.4	0	0
36435..37109	+	224	15925732	-	SA0026	-	COG3316L	transposase for IS-like element					0	0.5	0	0	0	0	0	0
40197..40601	+	134	15925739	bleO	SA0032	-	COG0346E	bleomycin resistance protein					0	0	0	0	0	0	3	0
41781..42455	+	224	15925741	-	SA0034	-	COG3316L	transposase for IS-like element					0	0.5	0	0	0	0	0	0
47137..48894	-	585	15925746	mecR1	SA0039	-	COG4219KT	methicillin resistance protein					0	0	0.6	0	0	0	0	0
52363..53427	+	354	15925751	-	SA0044	-	COG2210S	hypothetical protein					0	0	0	0	0	1	0	0
56002..56733	-	243	15925755	ermA	SA0048	-	COG0030J	rRNA methylase					0.3	0	0	0	0	0	0	0.3
60065..61150	+	361	15925759	tnpA	SA0052	-	COG4974L	transposase A for Tn554					0	0	0	0	0.2	0.2	0	0
63397..65025	+	542	15925764	ccrB	SA0057	-	COG1961L	cassette chromosome recombinase B					0	0	0	0	0	0	0	0.5
65047..66396	+	449	15925765	ccrA	SA0058	-	COG1961L	cassette chromosome recombinase A					1	0	0	0	0	0	0	0
74179..76812	+	877	15925774	kdpD	SA0067	-	COG2205T	hypothetical protein					2	0	1	1	0	0	0	0
77116..78792	-	558	29165619	kdpA	SA0068	-	COG2060P	potassium-transporting ATPase subunit A					0	0	0	0	0	0	0	1
81950..82819	+	289	15925779	-	SA0072	-	-	hypothetical protein					1	0	0	0	0	0	0	0
84844..85470	+	208	15925784	-	SA0076	-	-	hypothetical protein					0	0	0.5	0	0	0	0	0
87692..89425	-	577	15925786	-	SA0078	-	-	hypothetical protein					1	1	0	1	0	0	0	0
89609..89947	+	112	15925787	-	SA0079	-	COG0042J	hypothetical protein					0	0	0.1	0	0	0.3	0	0
91521..92585	-	354	15925790	-	SA0082	-	COG2210S	hypothetical protein					0	0	0	0	0	1	0	1
92616..93950	-	444	15925791	-	SA0083	-	COG0491R	hypothetical protein					0	0	0	0	0	1	0	0
93969..95162	-	397	15925792	-	SA0084	-	COG0446R	hypothetical protein					0	0	0	0	0	1	0	0
97376..97672	-	98	15925795	-	SA0087	-	COG3070K	hypothetical protein					0	0	0	0	0	0	0	1
98749..101901	-	1050	15925797	-	SA0089	-	COG1112L	hypothetical protein					0	0	1	0	0	0	0	0
104675..105445	-	256	15925801	-	SA0093	-	-	hypothetical protein					0	0.3	0	0	0	0	0	0
106345..107115	-	256	15925803	-	SA0095	-	-	hypothetical protein					0	0.3	0	0	0	0	0	0
108046..110283	-	745	15925805	-	SA0097	-	COG3664G	hypothetical protein					0	0	0.1	0	0	0	0	0.7
110434..111612	-	392	15925806	-	SA0098	-	COG1473R	hypothetical protein					0	0	0	0	0	0	0	1
111614..113002	-	462	15925807	-	SA0099	-	COG2211G	hypothetical protein					0.3	0	0	0	0	0	0	0
113486..115153	+	555	15925808	-	SA0100	-	COG1283P	hypothetical protein					1	0	1	0	0	1	0	0.5
115245..115415	+	56	15925809	-	SA0101	-	-	hypothetical protein					1	0	1	0	0	0	0	1
115472..117247	+	591	15925810	-	SA0102	-	COG4716S	myosin-cross-reactive antigen					0	0	0	0	0	0	0	1
117421..118293	+	290	15925811	-	SA0103	-	-	hypothetical protein					1	2	0	1	0	0	0	0
118475..119803	-	442	15925812	-	SA0104	-	COG1167KE	hypothetical protein					0	0	0	0	0	0.1	0	0
120728..122320	-	530	15925814	lctP	SA0106	-	COG1620C	hypothetical protein					0	0	0	0	0	1.5	0	0
122649..124001	+	450	15925815	spa	SA0107	-	COG5271R	immunoglobulin G binding protein A precursor					0	0	0	0	0	3.5	0	0
124422..125174	+	250	15925816	sarH1	SA0108	-	COG1846K	hypothetical protein					0	0	0	0	0	3	0	0
127549..128541	+	330	15925819	sirA	SA0111	-	COG0614P	lipoprotein					0	0	0	0	0	1	0	0
128772..129752	-	326	15925820	-	SA0112	-	COG0031E	hypothetical protein					0	0	0	0	0	0	1	0
130780..132534	-	584	15925822	-	SA0114	-	COG4264Q	hypothetical protein					0	1	0	0	0	0	1	0
132527..133783	-	418	15925823	-	SA0115	-	COG2814G	hypothetical protein					1	1	0	0	0	0	0	0
133773..135509	-	578	15925824	-	SA0116	-	COG4264Q	hypothetical protein					0	0	0	0	0	1	0	0
141848..142000	+	50	15925831	-	SAS004	-	-	hypothetical protein					1	0	0	0.5	0	0	0	0
143980..145146	-	388	15925834	-	SA0125	-	COG0438M	hypothetical protein					0	0	0	0	0	1	0	0
145127..146365	-	412	15925835	-	SA0126	-	-	hypothetical protein					0	0	1.5	0	0	1	0	0
148988..149822	-	241	15925838	-	SA0129	-	-	hypothetical protein					2	1	9	0	0	5	0	0
151640..152992	-	450	15925841	-	SA0132	-	-	hypothetical protein					0	0	1	0	0	0	3	0
155070..155885	+	271	15925844	-	SA0135	-	COG3639P	hypothetical protein					0	0	0	0	0	0	0	0.3
167409..168077	-	222	15925853	capA	SA0144	-	COG3944M	capsular polysaccharide synthesis enzyme Cap5A					0	0	0	1	0	0	0	0
168093..168779	-	228	15925854	capB	SA0145	-	COG0489D	capsular polysaccharide synthesis enzyme Cap5B					0.5	0	0	0	0	0	0	0
168782..169546	-	254	15925855	capC	SA0146	-	COG4464GM	capsular polysaccharide synthesis enzyme Cap8C					0.5	0	0	0	0	0	0	0
169566..171389	-	607	15925856	capD	SA0147	-	COG1086MG	capsular polysaccharide synthesis enzyme Cap5D					0.3	0	0	0	0	0	0	0
172420..173529	-	369	15925858	capF	SA0149	-	COG1898M	capsular polysaccharide synthesis enzyme Cap5F					0	0	0	0	0	0.5	0	0
174660..175286	-	208	15925860	capH	SA0151	-	COG0110R	capsular polysaccharide synthesis enzyme Cap5H					0	0	1	0	0	0	0	0
176414..177580	-	388	15925862	capJ	SA0153	-	COG3307M	capsular polysaccharide synthesis enzyme Cap5J					0.5	0	0	0	0	0	0	0
177573..178778	-	401	15925863	capK	SA0154	-	-	capsular polysaccharide synthesis enzyme Cap5K					0.5	0	0	0	0	0	0	0
178779..179984	-	401	15925864	capL	SA0155	-	COG0438M	capsular polysaccharide synthesis enzyme Cap5L					1	0	0	0	0	0.5	0	0
179995..180552	-	185	15925865	capM	SA0156	-	COG2148M	capsular polysaccharide synthesis enzyme Cap5M					0	0	0	0	0	0	0	0.5
180552..181439	-	295	15925866	capN	SA0157	-	COG0451MG	capsular polysaccharide synthesis enzyme Cap5N					0	1	0	0	0	0	0	0
185185..186672	-	495	15925871	aldA	SA0162	-	COG1012C	hypothetical protein					0	0	0	0	0	0.3	0	0
188388..188543	+	51	15925873	-	SAS005	-	-	hypothetical protein					0	0.2	0	0	0.1	4.3	0.1	0
195497..196747	-	416	15925882	-	SA0172	-	-	hypothetical protein					0	3	1	0	0	2	0	0
197194..204369	-	2391	15925883	-	SA0173	-	COG1020Q	hypothetical protein					0	1	1.2	0	0	4	0	0
205284..205872	+	164	15925885	-	SA0175	-	COG3477S	hypothetical protein					0	0	1	0	0	0	0	0
209206..210390	+	394	15925889	-	SA0179	-	COG4992E	ornithine aminotransferase					0	1	0	0	0	0.5	0	0
214765..217101	+	681	15925893	glcA	SA0183	-	COG1263G	hypothetical protein					1	1	0	0	0	0.3	0	0
219407..220861	-	484	15925896	-	SA0186	-	COG1263G	hypothetical protein					0	0	0	1	0	0	0	15
221933..222214	+	93	15925898	-	SA0188	-	-	hypothetical protein					0	0	0	0	0	1	0	0
225363..225962	+	199	15925900	-	SA0190	-	-	hypothetical protein					0	0	0	0	0	0	0	0.3
226088..227200	-	370	15925901	-	SA0191	-	COG0845M	hypothetical protein					0.2	0	0	0	0	0	0	0
227197..227877	-	226	15925902	-	SA0192	-	COG1136V	hypothetical protein					0	0	1	0	0	0	0	1
231750..232472	-	240	15925907	-	SA0197	-	COG1131V	hypothetical protein					0	0	0	0	0	1	0	0
235035..236372	-	445	15925910	oppB	SA0199	-	COG0601EP	hypothetical protein					0	0	0	1	0	1	0	0
236378..237541	-	387	15925911	-	SA0200	-	COG1173EP	hypothetical protein					0	0	0	0	0	0.5	0	0
243487..244065	-	192	15925916	-	SA0205	-	COG0739M	hypothetical protein					0	0	1	0	0	0	0	0
248103..248942	-	279	15925920	-	SA0209	-	COG3833G	hypothetical protein					0	0	0	0	0	1	0	0
249013..250092	-	359	15925921	-	SA0210	-	COG0673R	hypothetical protein					0	0	0	0	0	1	0	1
251212..252180	-	322	15925923	-	SA0212	-	COG1082G	hypothetical protein					0	0	0	0	0	2	0	0
252541..253035	+	164	15925924	-	SA0213	-	COG1755S	hypothetical protein					0.3	0	0	0	0	0	0	0
253268..254647	-	459	15925925	uhpT	SA0214	-	COG2271G	sugar phosphate antiporter					0	0	0	0	0	1	0	0
255757..257313	+	518	15925927	-	SA0216	-	COG2972T	hypothetical protein					0	0	0	0	0	0	0	0.5
257310..258278	+	322	15925928	-	SA0217	-	COG1840P	hypothetical protein					0	0	0	0	0	1	0	0
258865..261122	-	749	15925929	pflB	SA0218	-	COG1882C	formate acetyltransferase					0	1	0	0	0	2.5	0	0
261075..261962	-	251	15925930	pflA	SA0219	-	COG1180O	formate acetyltransferase activating enzyme					0	0	0	0	0	1	0	0
268453..270714	+	753	15925935	-	SA0224	-	COG1250I	hypothetical protein					0.5	0	0	0	1	0	5	0
272223..273728	+	501	15925937	-	SA0226	-	COG0318IQ	hypothetical protein					0	0	0	0	0	1	0	0
273754..275316	+	520	15925938	-	SA0227	-	COG4670I	hypothetical protein					0	0	0	1	0	0	2	0
275772..276914	-	380	15925939	-	SA0228	-	COG2339S	hypothetical protein					0	1	0	0	0	0	0	0
277228..278703	+	491	15925940	-	SA0229	-	COG0747E	hypothetical protein					0	1	0	0	0	0	0	0
279613..280758	+	381	15925943	-	SA0231	-	COG1017C	hypothetical protein					0	4	0	0	0	0	0	0
281331..282284	-	317	15925944	lctE	SA0232	-	COG0039C	L-lactate dehydrogenase					0	0	0	0	0	2	0	0
282604..284133	+	509	15925945	-	SA0233	-	COG1263G	hypothetical protein					2	0	0	0	0	0	0	0
285767..287863	-	698	15925947	-	SA0235	-	COG3711K	hypothetical protein					0	0.5	0	0	0	0	0	0
291347..292390	-	347	15925953	-	SA0240	-	COG1063ER	hypothetical protein					0	0	0	0	0	1	0	0
292918..293634	-	238	15925954	ispD	SA0241	-	COG1211I	2C-methyl-D-erythritol-4-phosphate cytidylyltransferase					1	0	0	0	0	1	0	0
294674..296368	-	564	15925956	-	SA0243	-	COG1887M	hypothetical protein					0	0	0	0	0	0.5	0	0
296796..297965	-	389	15925957	-	SA0244	-	COG1887M	hypothetical protein					0	0	1	0	0	0	0	0
298950..299975	-	341	15925959	-	SA0246	-	COG1063ER	hypothetical protein					1	2	0	0	0	1	0	0
299997..301685	-	562	15925960	-	SA0247	-	COG1887M	hypothetical protein					0	0	0	0	1	0	0	0
301718..303439	-	573	15925961	-	SA0248	-	COG0463M	hypothetical protein					0	0	0.5	0	0	0	0	0
304483..306256	-	584	15925963	lytS	SA0250	-	COG3275T	two-component sensor histidine kinase					0	0	1	0	0	0	0	0
306259..306999	-	246	15925964	lytR	SA0251	-	COG3279KT	two-component response regulator					1	0	0	0	0	0	0	0
307548..308249	-	233	15925966	lrgB	SA0253	-	COG1346M	antiholin-like protein LrgB					1	0	0	0	0	1	0	0
308357..309061	+	234	15925967	-	SA0254	-	COG2188K	hypothetical protein					0	0	0	0	0	0	0	0.5
309210..310001	-	263	15925968	-	SA0255	-	COG2190G	hypothetical protein					0	0	0	0	0	1	0	0
310017..311941	-	478	15925969	bglA	SA0256	-	COG2723G	6-phospho-beta-glucosidase					0.2	1	1.5	0	0.1	2.4	0.1	0
311940..312701	+	253	15925970	-	SA0257	-	COG2226H	hypothetical protein					0	1	0	0	0	2	0	0
312952..313866	+	304	15925971	rbsK	SA0258	-	COG0524G	ribokinase					1	0	0	1	0	0	0	0
314313..315194	+	293	15925973	-	SA0260	-	COG4975G	hypothetical protein					0	1	0	0	0	0	0	0
315426..316424	+	332	15925974	-	SA0261	-	COG1609K	hypothetical protein					0	0	0	0	0	0	0	0.5
317324..318700	+	458	15925976	-	SA0263	-	-	hypothetical protein					0	2	0	0	0	0	0	0
318934..319926	-	330	15925977	-	SA0264	-	COG3049M	hypothetical protein					0	0	0	0	0	0	0	1
320252..321202	-	316	15925978	lytM	SA0265	-	COG3942R	peptidoglycan hydrolase					0	0	0	0	0	0	0	11
321927..322847	+	306	15925980	-	SA0267	-	-	hypothetical protein					0	0	2	0	0	0	0	0
325932..326825	+	297	15925983	-	SA0270	-	COG3942R	hypothetical protein					0	0	0	0	0	1	0	0
327449..330478	-	1009	15925985	-	SA0272	-	COG1511S	hypothetical protein					1	0	0	0	0	0	0	0
330478..330936	-	152	15925986	-	SA0273	-	-	hypothetical protein					0	0	0	0	0	1	0	0
332519..336958	-	1479	15925989	-	SA0276	-	COG1674D	hypothetical protein					1	0	0	0	0	2	0	0
337707..338384	-	225	15925992	-	SA0279	-	-	hypothetical protein					0	0	0	0	0.2	0	0	0
340566..341057	-	163	15925995	-	SA0282	-	-	hypothetical protein					0	0	1	0	0	0	0	0
341260..341943	-	227	15925996	-	SA0283	-	-	hypothetical protein					1	0	2	0	0	0	0	0
342089..342700	-	203	15925997	-	SA0284	-	-	hypothetical protein					2	1	0	0	0	0	0	0
343185..343685	-	166	15925999	-	SA0286	-	-	hypothetical protein					0	1	0	0	0	0	0	0
344207..344668	-	153	15926001	-	SA0288	-	-	hypothetical protein					30	45	1	51	0	0	0	0
348537..349844	+	435	15926007	-	SA0294	-	COG1114E	hypothetical protein					2	1	0	0	0	1	0	0
354888..355649	-	253	15926012	-	SA0299	-	COG0524G	hypothetical protein					0	0	0	0	0	0.5	0	0
356915..358135	-	406	15926015	-	SA0302	-	COG1972F	pyrimidine nucleoside transporter					0	0	0	0	0	0	0	1
363727..365040	+	437	15926021	-	SA0308	-	COG3314S	hypothetical protein					0	1	0	0	0	0	0	0
367775..368602	+	275	15926023	-	SA0310	-	COG0657I	hypothetical protein					1	1	0	0	0	0	0	0
368675..369874	+	399	15926024	-	SA0311	-	COG1902C	hypothetical protein					1	0	0	0	0	1	0	0
372331..373278	-	315	15926028	-	SA0315	-	COG0846K	hypothetical protein					0	1	0	1	0	0	0	0
374594..375619	-	341	15926030	-	SA0317	-	COG0451MG	hypothetical protein					0	0	0	0	0	0	0	1
375713..377059	+	448	15926031	ulaA	SA0318	-	COG3037S	ascorbate-specific PTS system enzyme IIC					0	1	0	0	0	0	0	0
377074..377358	+	94	15926032	-	SA0319	-	COG3414G	hypothetical protein					0	0	0	1	0	0	0	0
377360..377803	+	147	15926033	-	SA0320	-	COG1762GT	hypothetical protein					0	0	0	0	0	1	0	0
388152..388697	-	181	15926043	-	SA0330	-	COG1670J	hypothetical protein					0	0	0	0.2	0	0	0	0
391022..392737	-	571	15926046	-	SA0333	-	COG0672P	hypothetical protein					0	1	1	1	0	0	0	0
392978..393640	+	220	15926047	-	SA0334	-	COG0805U	hypothetical protein					1	0	0	0	0	1	0	0
394848..395561	-	237	15926051	-	SA0338	-	-	hypothetical protein					0	0	1	0	0	0	0	0
395586..396428	-	280	15926052	-	SA0339	-	COG1131V	hypothetical protein					0	0	0	0	1	0	0.2	0
401175..403403	+	742	15926057	metE	SA0344	-	COG0620E	homocysteine S-methyltransferase					0	0	0	0	0	0	0.2	0
403400..405241	+	613	15926058	-	SA0345	-	COG0646E	homocysteine S-methyltransferase					0	0	0	0	0	1	0	0
405210..406370	+	386	15926059	-	SA0346	-	COG0626E	hypothetical protein					0	0	0	0	0	1	0	0
410257..411354	-	365	15926064	-	SA0351	-	COG0012J	GTP-dependent nucleic acid-binding protein EngD					0	1	0	0	0	1	0	0
411440..411646	+	63	15926065	-	SAS009	-	-	hypothetical protein					1	0	0	0	0	0	0	0
411875..412171	-	98	15926066	rpsF	SA0352	-	COG0360J	30S ribosomal protein S6					0	0	0	0	0	1	0	0
412738..413033	-	80	15926068	rpsR	SA0354	-	COG0238J	30S ribosomal protein S18					0	0.5	0	0	0	0	0	0
413158..414240	+	324	15926069	-	SA0355	-	COG4823V	hypothetical protein					2	0.3	0	0	0	0	0	0
418253..418467	+	69	15926076	-	SAS011	-	-	hypothetical protein					0	1	2	0	0	0	0	0
419287..419697	+	127	15926078	-	SA0362	-	-	hypothetical protein					1	0	0	0	0	0.3	0	0
419940..420566	+	208	15926079	-	SA0363	-	-	hypothetical protein					0	1	0	0	0	2	0	0
420946..422533	+	507	15926081	ahpF	SA0365	-	COG3634O	alkyl hydroperoxide reductase subunit F					0	8	0	0	2	6	2	0
422549..423186	+	189	15926082	ahpC	SA0366	-	COG0450O	alkyl hydroperoxide reductase subunit C					3	6	1	0	0	6	4	0
423610..424365	-	251	15926083	-	SA0367	-	COG0778C	hypothetical protein					0	1	0	0	0	1	0	0
424445..425833	+	462	15926084	-	SA0368	-	COG1823R	hypothetical protein					0	0	1	0	0	6	0	0
426644..427999	-	439	15926085	tnp	SA0369	-	COG3464L	IS1181 transposase					2.8	0	1.3	0	0.5	0.2	0	0
428331..429287	+	318	15926086	-	SA0370	-	-	hypothetical protein					1	0	0	0	0	0	0	0
429405..430086	+	220	15926087	-	SA0371	-	-	hypothetical protein					1	0	0	0	0	1	0	0
430147..430617	+	135	15926088	-	SA0372	-	-	hypothetical protein					1	1	1	0	0	0	0	0
430804..431708	-	192	15926089	xprT	SA0373	-	COG0503F	xanthine phosphoribosyltransferase					1	0	2	0	0	0	0	0
431708..432976	-	422	15926090	pbuX	SA0374	-	COG2233F	xanthine permease					0	1	0	0	0	4	0	0
433014..434480	-	488	15926091	guaB	SA0375	-	COG0516F	inositol-monophosphate dehydrogenase					0	1	0.3	0	0	0.5	0	0
436159..436695	+	178	15926093	-	SA0377	-	-	hypothetical protein					0	0	1	0	0	0.5	0	0
439785..440630	+	281	15926098	-	SA0381	-	COG0702MG	hypothetical protein					1	0	0	0	0	0	0	0
443054..444124	-	356	15926101	set8	SA0384	-	-	superantigen-like protein					0	0	1	0	0	0	0	0
447914..448733	-	232	15926105	set12	SA0388	-	-	superantigen-like protein					2	0	0	0	0	0	0	0
448989..449687	-	232	15926106	set13	SA0389	-	-	superantigen-like protein					0.5	0	0	0	0	0	0	0
451000..452556	-	518	15926109	hsdM	SA0391	-	COG0286V	type I site-specific deoxyribonuclease LldI chain hsdM					0	0	0	0	0	0.5	0	0
452549..453760	-	403	15926110	hsdS	SA0392	-	COG0732V	restriction modification system specificity subunit					0	0	0	0	0	1	0.5	0.3
454848..456335	-	495	15926112	-	SA0394	-	-	hypothetical protein					0	0	0	1	0	1	0	0
457089..457892	-	267	15926114	lpl1	SA0396	-	-	hypothetical protein					0	0	0	0	0	0	0.3	0
460417..461202	-	261	15926118	lpl4	SA0400	-	-	hypothetical protein					0	0	0	0	0	0.3	0	0
465491..466816	-	441	15926124	-	SA0406	-	COG5153UI	hypothetical protein					0	1	0	0	0	0	0	0
470927..472411	-	494	15926130	ndhF	SA0411	-	COG1009CP	NADH dehydrogenase subunit 5					0	0	0	0	0	1	0	2
472424..475129	-	901	15926131	-	SA0412	-	COG3002S	hypothetical protein					0	1	0	0	2	0.5	0	0
475291..475653	-	120	15926132	-	SA0413	-	COG5609S	hypothetical protein					0	0	1	0	0	1	0	0
475882..476188	+	80	15926133	-	SA0414	-	-	hypothetical protein					7	1	12	0	1	3	4	0
482042..483067	-	341	15926139	-	SA0420	-	COG1135P	hypothetical protein					0	1	0	0	0	0.3	0	1
483071..483730	-	219	15926140	-	SA0421	-	COG2011P	hypothetical protein					0	0	0	1	0	0	0	0
483767..484609	-	280	15926141	-	SA0422	-	COG1464P	hypothetical protein					0	0	0	0	0	1	0	0
484907..486119	-	334	15926142	sle1	SA0423	-	COG3942R	hypothetical protein					0	0	0	0	0	1	0	0
486130..486408	+	92	15926143	-	SA0424	-	-	hypothetical protein					0	0	1	0	0	0	0	0
487587..488369	+	260	15926146	-	SA0427	-	COG5438S	hypothetical protein					0	0	0	0	0	1	0	0
488366..489478	+	370	15926147	-	SA0428	-	COG5438S	hypothetical protein					2	2	0	0	0	0	0	0
490664..495163	-	1499	15926149	gltB	SA0430	-	COG0069E	glutamate synthase large subunit					0	0	1	0	0	0	0	1
497449..498945	-	475	15926151	treP	SA0432	-	COG1263G	PTS enzyme II					1	0	0	0	0	1	0	0
502001..502525	-	174	15926154	-	SA0435	-	COG3153R	hypothetical protein					0	0	1	0	0	0	0	0
502594..504291	-	565	15926155	dnaX	SA0436	-	COG2812L	DNA polymerase III gamma and tau subunits					0	1	0	0	0	0	0	0
504381..504698	-	105	15926156	-	SA0437	-	COG0718S	hypothetical protein					0	0	0	0	0	0	0	2
513540..514157	-	205	15926159	tmk	SA0440	-	COG0125F	thymidylate kinase					0	0	0	0	0	0.1	0	0
514185..514514	-	109	15926160	-	SA0441	-	COG3870S	hypothetical protein					1	0	0	0	0	0	0	0
514728..515654	-	308	15926161	holB	SA0442	-	COG0470L	DNA polymerase III, delta prime subunit					0	0	0	0	0	0	0	1
517096..517821	-	241	15926164	-	SA0445	-	COG4123R	hypothetical protein					0	0	0	0	0	0.3	0	0
518064..518903	-	279	15926166	-	SA0447	-	COG0313R	hypothetical protein					0	0	0	0	0	8.3	0	0
519055..521161	-	657	15926167	metS	SA0448	-	COG0143J	methionyl-tRNA synthetase					1	2	0	0	0	0	1	0
522679..523572	-	297	15926170	ksgA	SA0451	-	COG0030J	dimethyladenosine transferase					0	0.3	0	0	0	0	0	0
523672..523935	-	87	15926171	veg	SA0452	-	COG4466S	hypothetical protein					1	0	0	0	0	0	0	0
524245..525093	-	282	15926172	ipk	SA0453	-	COG1947I	4-diphosphocytidyl-2-C-methyl-D-erythritol kinase					1	0	0	0	0	1	0	0
525107..525931	-	274	15926173	purR	SA0454	-	COG0503F	pur operon repressor					0	0	3	0	0	0	0	0
528566..529531	-	321	15926177	prs	SA0458	-	COG0462FE	ribose-phosphate pyrophosphokinase					0	0	0	0	0	1	0	0
529681..530334	-	217	15926178	rplY	SA0459	-	COG1825J	50S ribosomal protein L25/general stress protein Ctc					2	0	0	0	1	1	0	0
530541..531217	-	190	15926179	pth	SA0460	-	COG0193J	peptidyl-tRNA hydrolase					0	0	2	0	0	0	0	0
531217..534723	-	1168	15926180	mfd	SA0461	-	COG1197LK	transcription-repair coupling factor					0	1	0	0	0	1	0	0
534713..536239	-	508	15926181	-	SA0462	-	COG2244R	hypothetical protein					1	0	0	0	0	0	0	0
537429..537692	-	87	15926183	-	SA0464	-	COG1188J	hypothetical protein					0	0	1	0	0	0	0	0
538207..538726	-	133	15926185	-	SA0466	-	COG1098J	hypothetical protein					1	0	0	0	0	1	0	0
540884..542977	-	697	15926188	ftsH	SA0469	-	COG0465O	cell-division protein					0	0	1	0	1	1.3	0	0
545413..546216	-	267	15926191	folP	SA0472	-	COG0294H	dihydropteroate synthase					0	0	0	0	0	0.3	0	0
556112..557494	+	460	15926195	-	SA0476	-	COG1167KE	hypothetical protein					0	0	0	0	0	0.5	0.5	0
557598..558485	-	295	15926196	-	SA0477	-	COG0214H	pyridoxal biosynthesis lyase PdxS					1	0	0	0	0	0	0	0
558489..559144	-	186	15926197	pdxT	SA0478	-	COG0311H	glutamine amidotransferase subunit PdxT					0	0	1	0	0	1	0	0
559257..560471	+	404	15926198	nupC	SA0479	-	COG1972F	pyrimidine nucleoside transport protein					1	0	1	0.5	0	0.5	0	0
560629..561090	-	153	15926199	ctsR	SA0480	-	COG4463K	hypothetical protein					3	0	3.8	0	0	3	0	0
561109..561675	-	188	15926200	-	SA0481	-	COG3880S	hypothetical protein					0	2	0	0	0	1	0	0
561665..562672	-	335	15926201	-	SA0482	-	COG3869E	ATP:guanido phosphotransferase					2	0	0	0	0	0	0	0.3
562686..565142	-	818	15926202	clpC	SA0483	-	COG0542O	endopeptidase					0	0	1.3	0	1	0	0	0
565627..566991	-	454	15926203	radA	SA0484	-	COG1066O	DNA repair protein RadA					0	0	0	1	0	0	0	1
568646..570100	-	484	15926205	gltX	SA0486	-	COG0008J	glutamyl-tRNA synthetase					0	0	0	0	0	0.5	0	0
570190..571170	-	213	15926206	cysE	SA0487	-	COG1045E	hypothetical protein					0	0	0	0	0	1	0	1
574310..574879	-	189	15926211	-	SA0492	-	COG1595K	hypothetical protein					0	0	1.3	0	0	0	0	0
575193..575375	-	60	15926212	secE	SA0493	-	COG0690U	preprotein translocase subunit SecE					0	0	0	0	0	0.5	0	0
576017..576545	-	140	15926215	rplK	SA0495	-	COG0080J	50S ribosomal protein L11					1	0	0	0	0	1	0	0
576747..577485	-	230	15926216	rplA	SA0496	-	COG0081J	50S ribosomal protein L1					1	0	0	0	0	0	0	0
577452..578211	-	166	15926217	rplJ	SA0497	-	COG0244J	50S ribosomal protein L10					0.5	0	0	0	0	0	0	0
578254..578622	-	122	15926218	rplL	SA0498	-	COG0222J	50S ribosomal protein L7/L12					0	0	0	0	0	1.5	0	0
578797..579405	-	202	15926219	-	SA0499	-	COG2813J	hypothetical protein					0	0.1	0	0	0	0	0	1
579620..583171	-	1183	15926220	rpoB	SA0500	-	COG0085K	DNA-directed RNA polymerase subunit beta					0	1	0.7	0	0	1	0.2	1
583308..586973	-	1207	15926221	rpoC	SA0501	-	COG0086K	DNA-directed RNA polymerase subunit beta'					0	0	0	0	0	1.5	0	0
587035..587863	-	84	15926222	-	SA0502	-	COG1358J	putative ribosomal protein L7Ae-like					0	0	0	0.1	0	0	0	0
587420..587863	-	137	15926223	rpsL	SA0503	-	COG0048J	30S ribosomal protein S12					0	0	0	0.1	0	0	0	0
587886..588369	-	156	15926224	rpsG	SA0504	-	COG0049J	30S ribosomal protein S7					2	0	1	0	0	1	0	0
588492..590573	-	693	15926225	fus	SA0505	-	COG0480J	elongation factor G					0	1	0	0	2	12	0	0
590547..592033	-	394	15926226	tuf	SA0506	-	COG0050J	elongation factor Tu					2	2	1	0	1	1	0	0
592256..593431	+	391	15926227	-	SA0507	-	COG1473R	hypothetical protein					0	0	0	0	0	1	0	0
596096..597733	-	545	15926230	araB	SA0510	-	COG1069C	ribulokinase					0	0.5	0	0	0	0	0	0
597947..598912	-	321	15926231	-	SA0511	-	COG0451MG	hypothetical protein					1	0	0	0	0	0	0	0
601373..602035	+	220	15926234	-	SA0514	-	COG1428F	hypothetical protein					0	0	0	0	0	2	0	0
602028..602903	+	205	15926235	-	SA0515	-	COG1428F	hypothetical protein					3	0.5	1	0	0	0	0	0
602593..603633	-	156	15926236	-	SA0516	-	COG0590FJ	hypothetical protein					5.8	0	7	0	0.5	2.3	0	0
603329..604198	-	289	15926237	-	SA0517	-	COG0561R	hypothetical protein					0.3	0	0.5	0	0	0	0	0
604220..604786	-	188	15926238	-	SA0518	-	COG0431R	hypothetical protein					0	0	0	0	0	0	0.5	0
605215..608076	-	953	15926239	sdrC	SA0519	-	-	fibrinogen-binding, bone sialoprotein-binding protein					1.7	1	0	0	0	0.7	0.5	0
608443..612600	-	1385	15926240	sdrD	SA0520	-	COG4932M	fibrinogen-binding, bone sialoprotein-binding protein					0	1	1	0	0	6.4	0.5	0.8
612994..616419	-	1141	15926241	sdrE	SA0521	-	-	fibrinogen-binding, bone sialoprotein-binding protein					4.3	7	0	5	0	1.5	0	0
616540..618012	-	490	15926242	-	SA0522	-	COG0438M	hypothetical protein					0	0	0.1	0	0	0	0.4	0
618137..619627	+	496	15926243	-	SA0523	-	COG0438M	hypothetical protein					0	0	0	0	0	2	0	0
619909..620787	+	292	15926244	-	SA0524	-	COG1469S	putative GTP cyclohydrolase					0	2	0	0	0	2.5	0	0
620800..621465	+	221	15926245	-	SA0525	-	COG2120S	hypothetical protein					1	1	0	0	0	3.3	0	1
621479..621838	+	119	15926246	-	SA0526	-	-	hypothetical protein					3	1	0	0	0	0	0	0
622117..622875	-	252	15926247	nagB	SA0527	-	COG0363G	glucosamine-6-phosphate isomerase					1	1	0	0	0	0	0	0
625396..626796	-	466	15926251	proP	SA0531	-	COG2814G	hypothetical protein					1	3	0	0	0	1.5	0	0
627000..627340	-	69	15926252	-	SA0532	-	-	hypothetical protein					4	0	2	0	0	0	0	1
630458..630867	+	55	15926257	-	SAS016	-	-	hypothetical protein					6	3	6	0	17	1	2	0
631344..632174	+	276	15926258	-	SA0537	-	COG0351H	phosphomethylpyrimidine kinase					0	0	0.5	0	0	1	0	0
637014..638208	+	250	15926265	-	SA0544	-	COG3253S	putative heme peroxidase					17.3	1.8	10.7	0.3	2.7	9.3	6.7	0
637993..639326	-	328	15926266	eutD	SA0545	-	COG0280C	phosphotransacetylase					2	0	5	0	0	1.5	0	0
640833..641672	-	279	15926268	mvaK1	SA0547	-	COG1577I	mevalonate kinase					1	0	0	0	0	0	0	0
641677..642660	-	327	15926269	mvaD	SA0548	-	COG3407I	mevalonate diphosphate decarboxylase					0	0	1	0	0	0	0	0
642673..643749	-	358	15926270	mvaK2	SA0549	-	COG1577I	phosphomevalonate kinase					0	0	1	0	0	0	0	0
643926..644267	-	113	15926271	-	SA0550	-	-	hypothetical protein					0	0	0	0	1	0	0	0
644319..645767	+	482	15926272	-	SA0551	-	COG1249C	hypothetical protein					0	1	0	1	0	0	0	1
646693..648087	-	464	15926274	-	SA0553	-	-	hypothetical protein					1	0	0	0	0	0	0	0
648770..649390	-	206	15926276	-	SA0555	-	-	hypothetical protein					1	0	0	0	0	1	0	0
649530..650162	-	210	15926277	-	SA0556	-	-	hypothetical protein					1	0	0	0	0	0	0	1
653214..654509	-	431	15926281	-	SA0560	-	COG1078R	hypothetical protein					0	0	0	0	0	1	0	0
655473..656674	-	336	15926283	adh1	SA0562	-	COG1064R	alcohol dehydrogenase					0	1	0	0	0	0.3	0	0
656831..657259	-	142	15926284	-	SA0563	-	COG4506S	hypothetical protein					0	1	0	0	0	0	0	0
661110..662060	-	316	15926288	-	SA0567	-	COG0609P	hypothetical protein					1	0	0	0	0	0	0	0
663715..664325	-	168	15926291	-	SA0570	-	-	hypothetical protein					1	1	2.5	0	0	0	0	0
664339..665138	-	238	15926292	-	SA0571	-	-	hypothetical protein					1	1	0.5	3	0	0	1	0
666347..666721	+	124	15926294	sarA	SA0573	-	-	staphylococcal accessory regulator A					0	1	0	0	0	0	0	0
669975..672377	-	800	15926299	-	SA0578	-	COG1009CP	putative monovalent cation/H+ antiporter subunit A					1	0	0	0	0	1	1	0
673120..674616	-	498	15926302	-	SA0581	-	COG0651CP	putative monovalent cation/H+ antiporter subunit D					0	1	0	0	0	0	0	0
676150..678192	-	680	15926306	-	SA0585	-	COG0025P	hypothetical protein					0	0	0	0.3	0	1	0	0
680573..681668	+	309	15926308	-	SA0587	-	COG0803P	hypothetical protein					1	0	0.7	0	0	0.2	0.3	0
681665..682501	+	278	15926309	-	SA0588	-	COG1108P	hypothetical protein					0	0.5	2	0	0	0	0	0
682445..683279	+	247	15926310	-	SA0589	-	COG1121P	hypothetical protein					3.4	1.7	0	0	0	2	0	0
683360..684004	-	214	15926311	-	SA0590	-	COG1321K	hypothetical protein					0	0	0	0	0	1	0	0
684084..684836	+	250	15926312	-	SA0591	-	-	hypothetical protein					2	1	1	0	1	3	0	0
685072..685894	-	254	15926313	tagA	SA0592	-	COG1922M	teichoic acid biosynthesis protein					1.5	0	0.5	0	0	0	0	0
685848..686971	+	264	15926314	tagH	SA0593	-	COG1134GM	teichoic acids export protein ATP-binding subunit					36	0.5	25.5	0	2.5	1.5	4.5	4
686737..687850	-	277	15926315	tagG	SA0594	-	COG1682GM	teichoic acid translocation permease protein					20	1	25	0	0.5	0	0	0
690688..692254	+	431	15926319	pbp4	SA0598	-	COG1686M	penicillin binding protein 4					2	0	4.5	0	0	4	0	0
692124..694131	-	575	15926320	-	SA0599	-	COG1132V	ATP-binding cassette transporter A					3	0	2	0	1	1	0	0
694200..694280	-	26	15926321	-	SAS017	-	-	hypothetical protein					0	0	2	0	0	0	0	0
694488..695717	-	409	15926322	-	SA0600	-	COG1972F	hypothetical protein					0	0	1	0	0	0	0	0
697357..698154	-	265	15926324	fhuA	SA0602	-	COG1120PH	ferrichrome transport ATP-binding protein					0	0	0	0	0	1	0	0
698190..699194	-	334	15926325	fhuB	SA0603	-	COG0609P	ferrichrome transport permease					0	1	0	0	0	0	0	0
700444..701409	-	321	15926327	-	SA0605	-	COG2376G	hypothetical protein					0.5	0	0	0	0	0	0	0
702506..703003	-	165	15926330	-	SA0608	-	-	hypothetical protein					0	0	0	0	0	1	0	0
706687..707233	+	168	15926334	-	SA0612	-	COG1670J	hypothetical protein					4	3	1.5	0	0	7.5	0.8	0
706986..708229	-	307	15926335	-	SA0613	-	COG0451MG	hypothetical protein					1	1	1.5	0	0	2.5	0.5	0
708245..708919	-	224	15926336	-	SA0614	-	COG0745TK	hypothetical protein					0	0	1	0	0	0	0	0
708912..709952	-	346	15926337	-	SA0615	-	COG0642T	hypothetical protein					1	0	0	0	0	1.5	0	0
710096..710857	-	253	15926338	vraF	SA0616	-	COG1136V	ABC transporter ATP-binding protein					0	0	1	0	0	1	0	0
710835..712800	-	633	15926339	vraG	SA0617	-	-	ABC transporter permease					1	0	0	0	0	0	0	0
713459..714120	-	205	15926340	-	SA0618	-	COG1392P	hypothetical protein					0	0	0	1	0	0	0	0.5
714052..715099	-	335	15926341	-	SA0619	-	COG0306P	hypothetical protein					0	0	1	0	0	1	0	0
715625..716571	+	265	15926342	-	SA0620	-	COG3942R	hypothetical protein					7	10	10	0	3	64.5	3	0
716845..717489	-	214	15926343	-	SA0621	-	COG0670R	hypothetical protein					0	1	0	0	0	1	0	0
718186..720336	-	716	15926344	-	SA0622	-	COG2207K	hypothetical protein					0	0	1	0	0	0.3	0	0
720416..720841	-	141	15926345	-	SA0623	-	-	hypothetical protein	hypothetical protein				0	0	5	0	0	0	0	0
722573..723217	-	214	15926348	-	SA0626	-	COG2306S	hypothetical protein					1	0	3	0.5	0	0	0	0
723519..724199	-	226	15926349	-	SA0627	-	COG0583K	hypothetical protein					0	0	0	0	0	3	0	0
724337..725551	-	404	15926350	-	SA0628	-	COG2814G	hypothetical protein					0	0	0	0	0	1	1	0
725548..726036	-	162	15926351	-	SA0629	-	COG2839S	hypothetical protein					0	0	0	0	0	0	0	1
729011..729577	+	188	15926357	-	SA0635	-	COG1611R	hypothetical protein					1	0	0	0	0	1	0	0
729579..730037	+	152	15926358	-	SA0636	-	COG1671S	hypothetical protein					0	0	2	0	0	3	0	0
730040..730723	+	227	15926359	-	SA0637	-	-	hypothetical protein					0.3	0	0	0	0	1	0	0
731975..733620	-	543	15926361	-	SA0639	-	COG4988CO	hypothetical protein					2	3	4	0	0	0.5	0	0
733617..735333	-	557	15926362	-	SA0640	-	COG4987CO	hypothetical protein					3.3	1.2	2.7	0	0	1	0	0
735228..736170	+	147	15926363	-	SA0641	-	COG1846K	hypothetical protein					15.3	28.7	19.3	0	4	47.8	4.5	0
735276..737013	-	308	15926364	-	SA0642	-	COG0523R	hypothetical protein					22.8	31.2	19.7	0	2	51	6.8	0
737116..738024	-	302	15926365	-	SA0643	-	COG4989R	hypothetical protein					0	0	0	0	0	0	4	0
738629..740182	-	517	15926367	-	SA0645	-	COG0471P	hypothetical protein					0	0	1	0	0	0	0	0
740268..741641	-	457	15926368	-	SA0646	-	COG0415L	hypothetical protein					0	0	0	1	0	0	0	0
741796..742080	+	94	15926369	-	SA0647	-	-	hypothetical protein					0	0	0	0	0	1	0	0
742077..742697	+	206	15926370	-	SA0648	-	COG4330S	hypothetical protein					0	1.5	0	0	1	0	0	0
742880..743302	+	140	15926371	-	SA0649	-	COG1661R	hypothetical protein					0	0	0	0	0	2	0	0
743511..744677	-	388	15926372	norA	SA0650	-	COG2814G	quinolone resistance protein					0	0	0	0	0	1	0	0
748015..749973	-	652	15926377	fruA	SA0655	-	COG1299G	fructose specific permease					0	0	0	0	0	0	0	0.5
750281..751462	-	393	15926378	nagA	SA0656	-	COG1820G	N-acetylglucosamine-6-phosphate deacetylase					1	0	0	0	0	0	0	0
751683..753032	-	449	15926379	-	SA0657	-	COG1253R	hypothetical protein					0	0	1	1	0	0.5	0	0
753254..754093	-	279	15926380	-	SA0658	-	COG0656R	hypothetical protein					0	0	0	0	0	1	0	0
754225..755208	-	327	15926381	-	SA0659	-	COG0463M	hypothetical protein					0	0	0	0	0	0.5	0	0
755280..756335	+	351	15926382	saeS	SA0660	-	COG0642T	histidine protein kinase					0	1	0	0	0	5	0	0
756335..757021	+	228	15926383	saeR	SA0661	-	COG0745TK	response regulator					0	0	0	0	0	0.5	0	0
757812..758252	+	146	15926385	-	SA0663	-	-	hypothetical protein					0	0	0	0	0	1	0	0
760353..761250	+	222	15926389	-	SA0667	-	COG0603R	hypothetical protein					2	0	1	0	0	0	0	0
761108..761965	-	197	15926390	-	SA0668	-	COG0512EH	hypothetical protein					2.5	0	0.5	0	0	0	0	0
764762..765766	-	334	15926395	-	SA0673	-	COG1984E	hypothetical protein					0	1	0	0	0	2	0	1
766240..768180	-	646	15926396	-	SA0674	-	COG1368M	hypothetical protein					0	1	0	0	0	3	0	0
768456..770333	-	625	15926397	-	SA0675	-	COG0488R	hypothetical protein					0	0	0	0	0	0	0	1.3
773318..774832	-	504	15926400	-	SA0678	-	COG1732M	hypothetical protein					0	0	0	0	0	0.3	0	2
776469..777011	-	180	15926402	-	SA0680	-	COG4502S	hypothetical protein					1	0	0	1	0	1	0	0
779077..780582	+	501	15926404	-	SA0682	-	COG3104E	hypothetical protein					1	0	1	0	0	3	0	0
780923..781423	+	166	15926405	-	SA0683	-	COG0780R	7-cyano-7-deazaguanine reductase					0	0	0	0	0	1	1	0
781443..782676	+	288	15926406	-	SA0684	-	-	hypothetical protein					0	0	0	0	1	1	0	0
782719..783508	-	132	15926407	nrdI	SA0685	-	COG1780F	ribonucleotide reductase stimulatory protein					0	0	7	0	0	0	1	0
783379..785576	-	718	15926408	nrdE	SA0686	-	COG0209F	ribonucleotide-diphosphate reductase subunit alpha					0	1	0	0	0	6	0	0
787040..788011	-	323	15926410	-	SA0688	-	COG4606P	hypothetical protein					0	0	0	0	0	0	1	0
789831..790859	-	342	15926413	-	SA0691	-	COG4607P	hypothetical protein					1	1	0	0	0	0	0	0
792532..793122	+	172	15926416	-	SA0694	-	-	hypothetical protein					0.5	0.5	2	0	1	3.5	0.5	0
792840..794074	-	292	15926417	-	SA0695	-	-	hypothetical protein					3	0	0	0	0	0.5	0	0
794228..794548	-	106	15926418	-	SA0696	-	-	hypothetical protein					0	1	0	0	0	0	0	0
794972..796096	-	374	15926419	-	SA0697	-	COG1929G	hypothetical protein					1	0	0	0	0	0	0	0
796283..797509	+	408	15926420	pepT	SA0698	-	COG2195E	peptidase T					0	0	0	0	0	5	0	0
797523..798017	+	164	15926421	-	SA0699	-	COG3610S	hypothetical protein					0	0	0	0	0	1	0	0
798035..798953	+	253	15926422	-	SA0700	-	COG2966S	hypothetical protein					3	0	0	0	0	0	0	0
798992..800320	+	356	15926423	-	SA0701	-	COG2199T	hypothetical protein					1	1	5.5	0	0	0	0	1
800201..801435	-	351	15926424	llm	SA0702	-	COG0472M	lipophilic protein affecting lysis rate					2	2	2	0	0.2	0	0	0
801586..802241	+	213	15926425	-	SA0703	-	COG1739S	hypothetical protein					0	0	0	0	0	0	3	0
802248..803251	-	288	15926426	-	SA0704	-	COG1307S	hypothetical protein					1	1	0	0	0	3	0	0
805387..806042	-	190	15926429	-	SA0707	-	COG1544J	hypothetical protein					1	0	3	0	0	15	3	4
806279..808942	-	843	15926430	secA	SA0708	-	COG0653U	preprotein translocase subunit SecA					0	0	0	0	0	2	0	0
811789..812439	-	216	15926433	-	SA0711	-	COG1896R	hypothetical protein					1	0	0	0	0	0	0	0
812935..814926	-	663	15926435	uvrB	SA0713	-	COG0556L	excinuclease ABC subunit B					0	1	0	0	0	1	0	0.5
814934..817780	-	948	15926436	uvrA	SA0714	-	COG0178L	excinuclease ABC subunit A					0.3	0	0	0	0	0	0	1
820722..822161	-	479	15926440	-	SA0718	-	COG4783R	hypothetical protein					0	1	0	0	0	0	0	0
827582..828217	-	195	15926445	clpP	SA0723	-	COG0740OU	hypothetical protein					1	1	1	1	5	6.5	0	8
828460..829362	+	300	15926446	-	SA0724	-	COG1090R	hypothetical protein					1	2	0	1	0	1.3	0	0
831517..832700	-	337	15926448	gapR	SA0726	-	COG2390K	glycolytic operon regulator					0	0	0	1	0	1	0	0
832571..833854	-	336	15926449	gap	SA0727	-	COG0057G	glyceraldehyde-3-phosphate dehydrogenase					0	0	2	0	0	0.5	0	0
833834..835112	-	396	15926450	pgk	SA0728	-	COG0126G	phosphoglycerate kinase					0.5	1	0	0	0	0	0	0
835076..835907	-	253	15926451	tpiA	SA0729	-	COG0149G	triosephosphate isomerase					1.5	0	0	0	0	0	0	0
835910..837473	-	505	15926452	pgm	SA0730	-	COG0696G	phosphoglyceromutase					0	0	1	0	0	0	0	0
837528..839011	-	434	15926453	eno	SA0731	-	COG0148G	phosphopyruvate hydratase					0	0	0	0	0	0	1	0
839097..839991	-	77	15926455	secG	SA0733	-	COG1314U	preprotein translocase subunit SecG					0	1	0	0	0	0	0	0
840074..840814	-	246	15926456	-	SA0734	-	COG1647R	hypothetical protein					0	0	0	0	0	1	0	0
840848..843220	-	790	15926457	rnr	SA0735	-	COG0557K	ribonuclease R					0	0	0	0	0	0.3	0	0
843242..843706	-	154	15926458	smpB	SA0736	-	COG0691O	SsrA-binding protein					0	0	2	0	0	0	0	0
848484..851453	-	989	15926464	clfA	SA0742	-	-	fibrinogen-binding protein A, clumping factor					1	1	0	1	0	0.7	0	0
856791..856991	-	66	15926469	cspC	SA0747	-	COG1278K	cold-shock protein C					0	0	0.5	0	0	0	0	0
859710..859913	-	67	15926475	-	SA0751	-	-	hypothetical protein					0	0	1	0	0	1	0	0
859910..860146	+	78	15926476	-	SA0752	-	-	hypothetical protein					0	0	0	1	0	0	0	0
861025..861642	+	205	15926478	-	SA0753	-	COG1279R	hypothetical protein					0	1	0	0	0	0	0	0
864749..865069	+	106	15926484	-	SA0758	-	COG0526OC	hypothetical protein					0	1	0	0	0	0	0	0
866286..866906	-	206	15926487	-	SA0761	-	COG3878S	hypothetical protein					1	0	0	0	0	0	0	0
867008..868093	-	361	15926488	tnpA	SA0762	-	COG4974L	transposase A for Tn554					0	0	0	0	0.2	0.2	0	0
877329..878150	-	273	15926499	-	SA0771	-	COG1464P	hypothetical protein					0	1	0	0	0	0	0	0.5
878932..879783	+	283	15926501	-	SA0773	-	COG2035S	hypothetical protein					0	1	0	0	0	3	0	0
882392..883633	-	413	15926504	-	SA0776	-	COG0520E	hypothetical protein					0	0	0	0	1	1	0	0
884238..885635	-	465	15926506	-	SA0778	-	COG0719O	hypothetical protein					1	0	0	0	0	0	0	0
886646..887686	-	346	15926508	-	SA0780	-	COG4536P	hypothetical protein					0.5	0	0	0	0	0	0	0
889152..890000	-	282	15926510	-	SA0782	-	COG1801S	hypothetical protein					0	0	1	0	0	0	1	0
890013..890840	-	275	15926511	-	SA0783	-	-	hypothetical protein					1	0	0	0	0	0	0	1
890867..892186	-	439	15926512	-	SA0784	-	COG0737F	hypothetical protein					0	0	0	0	0	1	0	0
893317..893700	-	127	15926514	-	SA0786	-	COG4470S	hypothetical protein					1	0	0	0	0	0	0	0
893906..895225	-	439	15926515	-	SA0787	-	COG3464L	IS1181 transposase					0	0	0	0	0	0.2	0	0
895663..896097	-	144	15926517	-	SA0789	-	COG2445S	hypothetical protein					0	0	2	0	0	0	0	0
896097..896876	-	259	15926518	-	SA0790	-	COG0647G	hypothetical protein					0.5	0	0	0	0	0	0	0
896909..897868	-	319	15926519	-	SA0791	-	COG1052CHR	hypothetical protein					0.5	0	0	0	0	0	0	0
898448..899905	-	485	15926521	dltA	SA0793	-	COG1020Q	D-alanine--poly(phosphoribitol) ligase subunit 1					0	1	0	0	0	1	0	0
901367..902542	-	391	15926524	dltD	SA0796	-	COG3966M	poly D-alanine transfer protein					0	0	0	0	1	0	0	0
902805..903047	+	80	15926525	-	SA0797	-	COG0694O	hypothetical protein					0	0	0	0	0	1	0	0
903163..903471	-	102	15926526	-	SA0798	-	COG4837S	hypothetical protein					0	0	0	0	0	11	0	0
903530..904594	+	354	15926527	-	SA0799	-	COG1252C	hypothetical protein					0	2	0	0	3	2	0	0
904911..905147	-	78	15926528	-	SA0800	-	COG4844S	hypothetical protein					1	0	0	0	0	0	0	0
905160..905519	-	119	15926529	-	SA0801	-	COG0316S	hypothetical protein					0	0	0	0	0	0	1	0
905973..907181	-	402	15926530	-	SA0802	-	COG1252C	hypothetical protein					1	0	0	0	0	0	0	0
910963..912117	+	384	15926534	-	SA0806	-	COG1252C	hypothetical protein					0	0	0	0	0	0	0	1
913474..914970	+	498	15926538	mnhD	SA0810	-	COG0651CP	putative monovalent cation/H+ antiporter subunit D					0	0	0	1	0	0	0	0
915725..918130	+	801	15926541	mnhA	SA0813	-	COG1009CP	monovalent cation/H+ antiporter subunit A					0	3	0	0	1	3	0	0
918708..919301	-	197	15926543	-	SA0815	-	COG0652O	hypothetical protein					0	0	1	0	0	0	0	0
919683..920093	-	86	15926544	-	SA0816	-	COG1098J	hypothetical protein					1	0	14	0	0	0	0	0
921890..923080	-	396	15926546	rocD	SA0818	-	COG4992E	ornithine--oxo-acid transaminase					0	0	0	0	0	1	0	0
928866..930197	-	443	15926551	pgi	SA0823	-	COG0166G	glucose-6-phosphate isomerase					1	0	1	0	0	0	0	0
930522..931097	-	191	15926552	-	SA0824	-	COG0398S	hypothetical protein					0	1	1	0	0	4	0	0
931102..931626	-	174	15926553	spsA	SA0825	-	COG0681U	type-I signal peptidase					0	0	1	0	0	0	0	0
931642..932217	-	191	15926554	spsB	SA0826	-	COG0681U	type-1 signal peptidase 1B					0	0	0	0	1	0	0	0
932377..935850	-	1157	15926555	-	SA0827	-	COG3857L	hypothetical protein					5	0.5	1	0	0	4	0	0
935854..939507	-	1217	15926556	-	SA0828	-	COG1074L	hypothetical protein					0	1	0	0	0	1.5	0	0
939673..940575	-	300	15926557	-	SA0829	-	COG0179Q	hypothetical protein					0	0	0	0	0	1	0	0
941465..942781	+	438	15926559	cdr	SA0831	-	COG0446R	coenzyme A disulfide reductase					0	0	0	0	0	3	0	0
942833..943657	+	274	15926560	-	SA0832	-	COG0561R	hypothetical protein					3	1	3	0	0	7	0	0
943771..944079	-	102	15926561	-	SA0833	-	COG2151R	hypothetical protein					0	1	0	0	0	0	0	0
944076..944168	+	30	15926562	-	SAS024	-	-	hypothetical protein					7.5	0	2	0	2.3	0.2	4.5	0
944627..946441	-	604	15926563	-	SA0834	-	COG1835I	hypothetical protein					0	0	1	0	0	3	0	0
946644..949253	-	869	15926564	clpB	SA0835	-	COG0542O	hypothetical protein					0	0	1	0	1	6	0	0
949312..950181	+	289	15926565	-	SA0836	-	COG0583K	hypothetical protein					0	0	1	0	0	0	0	0
952054..953175	-	373	15926568	-	SA0839	-	-	hypothetical protein					2	1	1	0	0	0	0	0
954670..954855	+	61	15926571	-	SAS025	-	-	hypothetical protein					0	0	0	0	0	4	0	0
955150..956091	-	313	15926572	FabH	SA0842	-	COG0332I	3-oxoacyl-(acyl carrier protein) synthase III					0	0	2	0	0	4	0	0
956103..957347	-	414	15926573	fab	SA0843	-	COG0304IQ	3-oxoacyl- synthase					0	0	0	0	0	5	0	0
962060..963715	-	551	15926579	-	SA0849	-	COG4166E	hypothetical protein					0	0	0	0	0.2	0	0	0
963927..965642	-	571	15926580	-	SA0850	-	COG0747E	hypothetical protein					0	0	0.2	0	0	0	0	0
965693..966679	-	328	15926581	-	SA0851	-	COG0444EP	hypothetical protein					0	1	0	0	0	0	0	0
966682..967662	-	326	15926582	appF	SA0852	-	COG4608E	hypothetical protein					0	0	0	0	0	1	0	0
969552..970783	+	329	15926585	trpS	SA0855	-	COG0180J	tryptophanyl-tRNA synthetase					0	0	0.5	0	0	1	0	0
970739..971306	-	131	15926586	spxA	SA0856	-	COG1393P	transcriptional regulator Spx					5.5	0.5	5	0	0.5	2	1	0
973475..975283	-	602	15926589	-	SA0859	-	COG1164E	hypothetical protein					0	1	0	0	0	0	0	0
975743..976528	+	261	15926590	-	SA0860	-	COG2761Q	hypothetical protein					0	1	0	0	0	0	0	1
977041..977634	+	197	15926592	-	SA0862	-	COG4116S	hypothetical protein					0	0	0	0	0	0.5	1	0
978184..978819	-	211	15926594	-	SA0864	-	COG2357S	GTP pyrophosphokinase					1	0	0	0	0	0	0	0
979642..980496	-	284	15926596	-	SA0866	-	COG0564J	hypothetical protein					1	0	0	0	0	0	0	0
981912..983756	-	614	15926598	-	SA0868	-	COG0475P	hypothetical protein					1.4	0.2	0	0	0	1	0	0
985001..986086	+	361	15926600	-	SA0870	-	COG0628R	hypothetical protein					2	0	0	0	0.5	3	0	0
988141..988899	-	252	15926602	-	SA0872	-	COG2382P	hypothetical protein					0	0	2	0	0	0	0	0
989715..990905	+	396	15926604	-	SA0874	-	COG2270R	hypothetical protein					0	2	0	0	0	2	0	0
990883..992058	+	391	15926605	-	SA0875	-	COG0707M	diacylglycerol glucosyltransferase					1	0	4	0	0	0	0	0
992491..993975	-	494	15926606	murE	SA0876	-	COG0769M	UDP-N-acetylmuramoylalanyl-D-glutamate--L-lysine ligase					0	0	0	0.5	0	0	0	0
994216..995778	-	520	15926608	prfC	SA0877	-	COG4108J	peptide chain release factor 3					0	0	0	0	0.2	0	0	0
1003975..1005002	+	328	15926615	-	SA0884	-	COG0095H	hypothetical protein					0	0	0	0	0	0.3	1.5	0
1005175..1005377	-	58	15926616	-	SAS027	-	COG4873S	hypothetical protein					1	0	0	0	0	0	0	0
1005392..1006110	-	200	15926617	-	SA0885	-	-	hypothetical protein					1	0	0	0	0	0	0	0
1006110..1006479	-	53	15926618	-	SAS028	-	-	hypothetical protein					24	6.5	11.5	0	1.5	21.8	7	0
1013431..1013982	-	183	15926627	-	SA0893	-	COG0456R	hypothetical protein					0	0	3	0	0	0	0	0
1013992..1015256	+	312	15926628	-	SA0894	-	COG1575H	1,4-dihydroxy-2-naphthoate octaprenyltransferase					3.5	7	0.5	0	0	12	2.5	0
1014881..1016515	-	453	15926629	-	SA0895	-	COG1169HQ	hypothetical protein					1	2	4	0	0	0.5	0.5	0
1016502..1018842	-	557	15926630	menD	SA0896	-	COG1165H	menaquinone biosynthesis protein					0.5	0	0	0	0	14	0	0
1018162..1018965	-	267	15926631	-	SA0897	-	COG0596R	hypothetical protein					0.5	0	0	0	0	0	0	0
1018958..1019779	-	273	15926632	menB	SA0898	-	COG0447H	naphthoate synthase					0	0	1	0	0	0	0	0
1021647..1022675	+	342	15926635	sspA	SA0901	-	COG3591E	serine protease; V8 protease; glutamyl endopeptidase					0	0	0	0	0	1	0	0
1024553..1025563	+	336	15926637	-	SA0903	-	COG3594G	hypothetical protein					0	1	0	0	0	0	0	0
1026342..1030088	+	1248	15926639	atl	SA0905	-	COG4193G	autolysin					1	0	0	0	2	2.5	2	1
1033091..1034284	-	397	15926643	fmtA	SA0909	-	COG1680V	FmtA, autolysis					0	0	0	0	0	1	0	0
1034763..1035111	+	96	15926644	-	SA0910	-	COG3125C	hypothetical protein					2	5	0	3	0	0	0.2	0
1035108..1035713	+	201	15926645	qoxC	SA0911	-	COG1845C	quinol oxidase polypeptide III QoxC					0	0	2	0	0	1	0	0
1035703..1037691	+	662	15926646	qoxB	SA0912	-	COG0843C	quinol oxidase polypeptide I QoxB					0	0	1	0	0	1	1	0
1037691..1038828	+	366	15926647	-	SA0913	-	COG1622C	hypothetical protein					1	0	4	0	0	3	0	0
1039362..1039679	+	105	15926648	-	SA0914	-	-	hypothetical protein					1	0	0	0	0	1	0	0
1041604..1042086	-	160	15926650	-	SA0916	-	COG0041F	hypothetical protein					0	0.3	0	0	0	0	0	0
1043201..1043905	-	234	15926652	purC	SA0918	-	COG0152F	phosphoribosylaminoimidazole-succinocarboxamide synthase1,0					0	0	1	0	3	4	1	0
1044834..1047023	-	729	15926655	purL	SA0921	-	COG0046F	phosphoribosylformylglycinamidine synthase II					0	0	0	0	0	1	0	0
1053106..1053912	+	268	15926661	-	SA0927	-	COG0619P	hypothetical protein					1	0	0	0	0	4	0	0
1053905..1055305	+	466	15926662	-	SA0928	-	COG1123R	hypothetical protein					1	0	0	0	0	1.5	0	0
1055320..1055895	+	191	15926663	-	SA0929	-	COG4721S	hypothetical protein					0	0	0	1	0	1	0	1
1057017..1058312	-	431	15926666	-	SA0931	-	-	hypothetical protein					0	0	5	0	0.5	0	0	0
1058737..1059909	-	390	15926667	-	SA0932	-	COG1092R	hypothetical protein					1	1	1	0	0	2	0	0
1060659..1060925	-	88	15926669	ptsH	SA0934	-	COG1925G	phosphocarrier protein HPr					3	0	0	0	0	0	0	0
1060928..1062727	-	572	15926670	ptsI	SA0935	-	COG1080G	phosphoenolpyruvate-protein phosphatase					1.2	0	0	0	0	0	0	0
1062883..1063116	+	77	15926671	-	SA0936	-	COG0695O	hypothetical protein					0	2	0	0	0	0	0	0
1063314..1064675	-	453	15926672	-	SA0937	-	COG1271C	hypothetical protein					1	1	2	0	0	0	0	0
1066667..1068429	+	565	15926675	-	SA0940	-	COG0595R	hypothetical protein					0	0	1	0	0	0	0	0
1068429..1068836	+	72	228989736	-	SA0941	-	COG5503S	hypothetical protein					1	1	7	0	0	2	0	0
1069075..1069909	+	183	15926677	def	SA0942	-	COG0242J	peptide deformylase					45	3	68.5	0	2	2.5	2	0
1069600..1070724	-	208	15926678	-	SA0943	-	-	hypothetical protein					14	0	15.5	0	8	0.5	158	0
1070792..1071954	-	370	29165620	pdhA	SA0943-1-	-	COG1071C	pyruvate dehydrogenase E1 component alpha subunit					0	0	0	0.5	0	1.2	0	0
1071869..1072935	-	325	15926679	pdhB	SA0944	-	COG0022C	pyruvate dehydrogenase E1 component beta subunit					0	0	0	0	0	0	1	0
1073026..1074318	-	430	15926680	pdhC	SA0945	-	COG0508C	branched-chain alpha-keto acid dehydrogenase subunit E2					0	0	0	0	0	4	0	1
1074227..1075790	-	468	15926681	pdhD	SA0946	-	COG1249C	dihydrolipoamide dehydrogenase					0	0	1	0	0	1	0	0
1076867..1077961	-	364	15926684	potA	SA0950	-	COG3842E	hypothetical protein					1	1	2	0	0	1.5	0	0
1079566..1080639	-	357	15926687	potD	SA0953	-	COG0687E	hypothetical protein					0	0	0	0	0	1	0	0
1082015..1082434	-	139	15926689	-	SA0955	-	-	hypothetical protein					0	0	2	0	0	0	0	0
1082513..1083865	+	450	15926690	-	SA0956	-	COG1914P	manganese transport protein MntH					0	1	0	0	0	0	0	0
1084049..1084663	+	204	15926691	-	SA0957	-	COG4493S	hypothetical protein					0	0	1	0	0	0	0	0
1084805..1085703	-	275	15926692	-	SA0958	-	COG0483G	hypothetical protein					0	0	0	0	0	0	3	0
1085715..1086023	+	63	15926693	-	SAS031	-	-	hypothetical protein					8	3	8	0	0	3	0	0
1086094..1087941	-	615	15926694	-	SA0959	-	COG1217T	hypothetical protein					0	0	0	0	0	1	0	0
1089567..1090688	-	373	15926698	-	SA0962	-	COG0772D	hypothetical protein					0	0	0	0	0	0.5	0	0
1091242..1094694	-	1150	15926699	pycA	SA0963	-	COG1038C	pyruvate carboxylase					0	1	0	0	0	0	0	0
1094834..1095745	+	303	15926700	-	SA0964	-	COG1612O	hypothetical protein					1	0	0	0	0	0	0	0
1096182..1097096	-	304	15926701	ctaB	SA0965	-	COG0109O	protoheme IX farnesyltransferase					3	0	0	0	0	0	0	0
1097121..1097582	-	153	15926702	-	SA0966	-	COG2322S	hypothetical protein					0	1	0	0	0	0	0	0
1099459..1100385	+	308	15926705	-	SA0969	-	COG0584C	hypothetical protein					0	0	0	0	0	1	0	0
1100624..1100878	-	84	15926706	-	SA0970	-	COG4471S	hypothetical protein					2	2	2	0	0	2	0	0
1100881..1101270	+	129	15926707	-	SA0971	-	-	hypothetical protein					1	2	1	0	0	15	0	0
1102428..1103567	+	379	15926710	-	SA0974	-	COG1323R	hypothetical protein					4	1	2	0	0	1	0	0
1104658..1106595	+	645	15926713	isdB	SA0976	-	COG5386M	hypothetical protein					0	0	0	1	0	0	0	0
1106798..1107850	+	350	15926714	isdA	SA0977	-	COG5386M	cell surface protein					0	0	0	0	0	1	0	0
1108059..1108742	-	227	15926715	isdC	SA0978	-	COG5386M	hypothetical protein					1	0	0	0	0	0	0	0
1113968..1115371	-	352	15926722	pheS	SA0985	-	COG0016J	phenylalanyl-tRNA synthetase subunit alpha					3	0	0	0	0	0	0	0
1118205..1119143	+	312	15926724	-	SA0987	-	COG1039L	ribonuclease HIII					0.3	0	0	0	0	0	0	0
1119780..1120355	-	173	15926726	-	SA0989	-	COG1286R	hypothetical protein					0	0.5	3	0	0	0	0	0
1120374..1122086	-	570	15926727	-	SA0990	-	COG1796L	hypothetical protein					0	0	0	0	0	0	1	0
1122096..1124444	-	782	15926728	mutS2	SA0991	-	COG1193L	recombination and DNA strand exchange inhibitor protein					0	0	1	0	0	0	0	0
1124617..1124931	-	104	15926729	trxA	SA0992	-	COG3118O	thioredoxin					1	0	0	0	0	0	0	0
1134996..1135502	-	168	15926740	-	SA1002	-	-	hypothetical protein					1	0	0	0	0	0	0	0
1135762..1136259	-	165	15926741	-	SA1003	-	-	hypothetical protein					0	0	0	0	0	1	0	0
1138237..1138597	+	77	15926744	-	SA1005	-	-	hypothetical protein					5	1	0	0	0	0	0	0
1139084..1140403	-	439	15926745	-	SA1006	-	COG3464L	IS1181 transposase					0	0	0	0	0	0.2	0	0
1140562..1141521	+	319	15926746	-	SA1007	-	-	alpha-hemolysin					0	0.5	1	0	0	1	0	1
1142748..1142879	+	43	15926748	-	SAS036	-	-	hypothetical protein					0	0.1	0	0	0	2	0	0
1143011..1143727	+	238	15926749	-	SA1009	-	-	superantigen-like protein					0	0	0	0	0	1	0	0
1145818..1146819	-	333	15926752	argF	SA1012	-	COG0078E	ornithine carbamoyltransferase					0	0.5	0	0	0	0	0	0
1147946..1149502	-	518	15926754	-	SA1014	-	COG1288S	hypothetical protein					1	0	0	0	0	1	0	0
1150342..1151323	+	315	15926756	-	SA1016	-	COG1275P	hypothetical protein					1	3	0	0	0	1	0	0
1153089..1153775	-	228	15926758	-	SA1018	-	COG1011R	hypothetical protein					1	1	0	0	0	2	0	0
1153884..1154324	+	146	15926759	-	SA1019	-	-	hypothetical protein					1	1	1	0	0	1	0	0
1154519..1156132	-	537	15926760	-	SA1020	-	COG4365S	hypothetical protein					0	2	0	1	0	0	0	2
1156257..1156707	-	143	15926761	mraZ	SA1021	-	COG2001S	cell division protein MraZ					1	0	0	0	0	0	0	0
1158054..1160288	-	744	15926764	pbpA	SA1024	-	COG0768M	penicillin-binding protein 1					0	1	0	0	0	0	0	0
1160580..1161545	-	321	15926765	mraY	SA1025	-	COG0472M	phospho-N-acetylmuramoyl-pentapeptide-transferase					0	2	0	0	0	0	0	0
1161547..1162896	-	449	15926766	murD	SA1026	-	COG0771M	UDP-N-acetylmuramoyl-L-alanyl-D-glutamate synthetase					0	0	1	0	0	0	0	0
1164337..1165749	-	470	15926768	ftsA	SA1028	-	COG0849D	cell division protein					1	0	0	0	0	0	0	0
1168023..1168697	-	224	15926771	-	SA1031	-	COG0325R	hypothetical protein					0.5	0	0	0	0	0	0	0
1168694..1169257	-	187	15926772	-	SA1032	-	COG1799S	hypothetical protein					0.5	0	0	0	0	0	0	0
1171113..1174063	-	917	15926776	ileS	SA1036	-	COG0060J	isoleucyl-tRNA synthetase					0.5	0	1	0	0	1	0	0
1174354..1175298	-	265	15926777	-	SA1037	-	COG2514R	hypothetical protein					0	0	1	0	0	0	0	0
1175212..1175491	+	70	15926778	tnp	SA1038	-	COG3666L	putative transposase					2	0	0.5	0	0.2	0.5	0.2	0
1175975..1176466	-	163	15926779	lspA	SA1039	-	COG0597MU	lipoprotein signal peptidase					4	0	5	0	0	0	0	0
1176466..1177383	-	305	15926780	-	SA1040	-	COG0564J	hypothetical protein					0	1	0	0	0	0	0	0
1177556..1178310	-	175	15926781	pyrR	SA1041	-	COG2065F	bifunctional pyrimidine regulatory protein PyrR					9	0	3	0	0	0	0	0
1178528..1179835	-	435	15926782	pyrP	SA1042	-	COG2233F	uracil permease					1	0	0	0	0	0	0	0
1183131..1186304	-	1057	15926786	carB	SA1046	-	COG0458EF	carbamoyl phosphate synthase large subunit					0	1	0	0	0	4.5	0	0
1187747..1187959	-	70	15926789	-	SA1049	-	-	hypothetical protein					0	0	0	0	0	0	0	0.3
1189060..1190757	+	565	15926791	-	SA1051	-	COG1293K	hypothetical protein					1	0	2	0	0	2	0	0
1190975..1191655	-	207	15926792	gmk	SA1052	-	COG0194F	guanylate kinase					2	2	0	0	0	1	0	0
1192089..1193288	-	399	15926794	-	SA1054	-	COG0452H	hypothetical protein					0	0	1.5	0	1	1	0	0
1193288..1195696	-	802	15926795	priA	SA1055	-	COG1198L	PriA, primosomal protein					1	2	0	0	0	0	0	0
1197820..1198308	-	162	15926798	-	SA1058	-	COG0242J	hypothetical protein					1	1	0	1	0	1	0	0
1198301..1199236	-	311	15926799	-	SA1059	-	COG0223J	methionyl-tRNA formyltransferase					0	1	0	0	0	3	0	0
1199155..1200540	-	461	15926800	-	SA1060	-	COG0144J	hypothetical protein					2	0	2	0	1	3	0	0
1200543..1201637	-	364	15926801	-	SA1061	-	COG0820R	hypothetical protein					0	0	0	0	0	2	0	0
1204606..1205481	-	291	15926804	-	SA1064	-	COG1162R	hypothetical protein					0	0	1	0	0	0	0	0
1206133..1206774	-	213	15926806	-	SA1066	-	COG1564H	hypothetical protein					0	1	0	0	0	0	0	0
1207068..1207394	+	62	15926807	rpmB	SA1067	-	COG0227J	50S ribosomal protein L28					3	4	4	0	0	4	0	0
1207480..1208160	-	124	15926808	-	SA1068	-	COG1302S	hypothetical protein					1	0	0	0	0	1	0	0
1208175..1209821	-	548	15926809	-	SA1069	-	COG1461R	hypothetical protein					1	0	0	0	0	0	0	0
1210011..1212071	-	686	15926810	recG	SA1070	-	COG1200LK	ATP-dependent DNA helicase RecG					0	0	0	0	0	0	0	8.3
1212289..1212846	-	185	15926811	-	SA1071	-	COG2050Q	fatty acid biosynthesis transcriptional regulator					0	0	1	0	0	1	0	0
1212851..1213837	-	328	15926812	plsX	SA1072	-	COG0416I	putative glycerol-3-phosphate acyltransferase PlsX					0	0	0	0	0	1	0	0
1214743..1215483	-	246	15926814	fabG	SA1074	-	COG1028IQR	3-oxoacyl-reductase, acyl-carrier protein					0	0	0	0	0	1	0	0
1215878..1216195	-	77	15926815	hmrB	SA1075	-	COG0236IQ	acyl carrier protein					1	0	0	0	0	6	0	0
1216267..1216998	-	243	15926816	rnc	SA1076	-	COG0571K	ribonuclease III					29	9.5	21.5	0	4	61.2	2	0
1217145..1220711	-	1188	15926817	smc	SA1077	-	COG1196D	chromosome segregation SMC protein					1	0	0	0	0	0	0	0
1222306..1223673	-	455	15926820	ffh	SA1080	-	COG0541U	hypothetical protein					0	0	0	0	0	1	0	0
1225914..1226264	-	116	15926824	rplS	SA1084	-	COG0335J	50S ribosomal protein L19					3	0	0	0	0	0	0	0
1226507..1229244	+	868	15926825	-	SA1085	-	COG4485S	hypothetical protein					1	1.5	1	0	1	2	0	0
1231259..1232425	-	388	15926828	sucC	SA1088	-	COG0045C	succinyl-CoA synthetase subunit beta					0	1	0	0	0	0	0	0
1232447..1233355	-	302	15926829	sucD	SA1089	-	COG0074C	succinyl-CoA synthetase subunit alpha					1	0	0	0	0	0	0	0
1234728..1235972	-	414	15926831	fmhC	SA1091	-	COG2348V	FmhC protein					0	0	0	0	0	0	1	0
1237197..1239266	-	689	15926833	-	SA1093	-	COG0550L	DNA topoisomerase I					0	0	0	0	0	0.5	0	0
1239422..1240729	-	435	15926834	gid	SA1094	-	COG1206J	tRNA (uracil-5-)-methyltransferase Gid					0	0	0	0	0	0.1	0	0
1241147..1242043	-	298	15926835	xerC	SA1095	-	COG4974L	hypothetical protein					0	0	3	0	0	0	0	0
1242651..1244054	-	467	15926837	hslU	SA1097	-	COG1220O	ATP-dependent protease ATP-binding subunit HslU					0	1	0	0	0	0	0	0
1245199..1245966	-	255	15926839	rpsB	SA1099	-	COG0052J	30S ribosomal protein S2					0	0	0	0	0	0.3	0	0
1246148..1247029	-	293	15926840	tsf	SA1100	-	COG0264J	elongation factor Ts					1	0	0	0	0	0	0	0
1247907..1248461	-	184	15926842	frr	SA1102	-	COG0233J	ribosome recycling factor					0	0	0	0	0	1	0	0
1248834..1249604	-	256	15926843	uppS	SA1103	-	COG0020I	undecaprenyl pyrophosphate synthetase					0	0	0	0	0	0	1	0
1249611..1250393	-	260	15926844	cdsA	SA1104	-	COG0575I	phosphatidate cytidylyltransferase					0	1	0	0	0	0	0	0
1253872..1258188	-	1438	15926847	polC	SA1107	-	COG2176L	DNA polymerase III PolC					2	1	0	0.2	0	2	0	0
1263268..1263618	-	116	15926853	rbfA	SA1113	-	COG0858J	ribosome-binding factor A					0	0	0	0	0	0	1	0
1263787..1264704	-	305	15926854	truB	SA1114	-	COG0130J	tRNA pseudouridine 5S synthase					1	0	0	0	0	0.3	0	0
1268732..1270448	-	557	15926858	-	SA1118	-	COG0595R	hypothetical protein					14	0	11	0	0	0	0	0
1270705..1273071	-	788	15926859	spoIIIE	SA1119	-	COG1674D	hypothetical protein					1	1	0	0	0	0	0	0
1273076..1273789	-	237	15926860	-	SA1120	-	COG2188K	hypothetical protein					0	0	0.5	0	0	0.3	0	0
1273820..1275085	-	421	15926861	-	SA1121	-	COG0612R	hypothetical protein					0	0	1.5	0	0	0	0	0
1276371..1277075	-	234	15926863	-	SA1123	-	COG1028IQR	hypothetical protein					0	0	0	0	0	0.5	0	0
1277180..1278007	-	275	15926864	-	SA1124	-	-	hypothetical protein					1	1	0	0	0	0.3	0.3	0
1279254..1280405	-	383	15926867	cinA	SA1127	-	COG1058R	competence-damage inducible protein cinA					1	0	0.5	1	0	0	0	0
1281967..1283526	-	519	15926869	-	SA1129	-	COG1418R	phosphodiesterase					0.5	0	0	0	0	0	0	0
1284212..1285009	-	265	15926871	-	SA1130	-	COG1692S	hypothetical protein					1	0	0	0	0	1	0	0
1286910..1287776	-	288	15926873	-	SA1132	-	COG1013C	2-oxoglutarate ferredoxin oxidoreductase subunit beta					0	0	1	0	1	0	0	0
1288297..1289841	-	514	15926875	-	SA1134	-	COG0621J	hypothetical protein					1	0	0	0	0	0	0	0
1290234..1290725	-	163	15926877	-	SA1136	-	COG4732S	hypothetical protein					1	0	0	0	0	0	0	0
1297638..1299134	-	498	15926883	glpK	SA1141	-	COG0554C	glycerol kinase					1	0	0	0	0	0	0	1
1304040..1305278	-	412	15926889	-	SA1147	-	COG2262R	hypothetical protein					0	1	0	0	1	0	0	0
1305297..1306535	-	412	15926890	-	SA1148	-	COG4100P	hypothetical protein					0	0	0	0	0	0	0	1
1307165..1308573	-	446	15926892	glnA	SA1150	-	COG0174E	glutamine-ammonia ligase					0	0	0	0	0	1	0	0
1318562..1319293	-	243	15926901	-	SA1157	-	COG0842V	hypothetical protein					0.5	0	0	0	0	0	0	0
1319297..1320388	-	363	15926902	-	SA1158	-	COG4585T	hypothetical protein					0.5	0	0	0	0	0.3	0	0
1322045..1323075	+	284	15926906	-	SA1161	-	-	hypothetical protein					8	1	2.3	0	0	1	0	0
1323919..1325301	+	460	15926908	-	SA1163	-	COG0527E	aspartate kinase					0	0	0	1	0	0	0	1
1325492..1326772	-	426	15926909	dhoM	SA1164	-	COG0460E	homoserine dehydrogenase					2	0	0	1	0	0.3	0	0
1327841..1328755	-	304	15926911	thrB	SA1166	-	COG0083E	homoserine kinase					0	0	0	0	0	4.3	0	0
1332093..1333616	-	507	15926915	katA	SA1170	-	COG0753P	catalase					0	2	0	0	0	0	0	0
1335735..1336751	-	338	15926919	-	SA1173	-	COG2340S	hypothetical protein					0	0	0	0	0	1	0	0
1338627..1340676	-	662	15926923	tkt	SA1177	-	COG0021G	transketolase					3	0	2	0	0	0	0	0
1340893..1341135	-	80	15926924	-	SA1178	-	COG3763S	hypothetical protein					2	0	0	0	0	0	0	0
1341905..1343026	-	373	15926926	-	SA1180	-	COG0420L	hypothetical protein					0	1	1	0	0	0	0	0
1343030..1346059	-	1009	15926927	-	SA1181	-	COG0419L	hypothetical protein					0	1	0	0	0	2	1	0.3
1346072..1346516	+	120	15926928	mscL	SA1182	-	COG1970M	large-conductance mechanosensitive channel					0	0	0	0	1	4	0	0
1346696..1348342	-	548	15926929	opuD	SA1183	-	COG1292M	glycine betaine transporter					0	1	0	0	0	0	0	0
1349289..1351994	-	901	15926930	citB	SA1184	-	COG1048C	aconitate hydratase					0	0	1	0	0	0	0	2.5
1352064..1352710	-	155	15926931	-	SA1185	-	COG0824R	hypothetical protein					0	0	0	2	0	0	0	0
1352744..1353256	+	98	15926932	-	SA1186	-	COG4841S	hypothetical protein					0	2	0	0	0	0	0	0
1353467..1354155	+	202	15926933	-	SA1187	-	COG0344S	hypothetical protein					1	0	0	0	0	3	1	0
1354285..1356325	-	665	15926934	parE	SA1188	-	COG0187L	DNA topoisomerase IV subunit B					0	0	1	0	0	1	0	0
1356325..1358874	-	800	15926935	parC	SA1189	-	COG0188L	DNA topoisomerase IV subunit A					0	1	0	0	0	0	0	0
1358977..1360437	-	486	15926936	alsT	SA1190	-	COG1115E	amino acid carrier protein (sodium/alanine symporter)					2	1	0	0	0	0	0	0
1360937..1361788	-	283	15926937	glcT	SA1191	-	COG3711K	transcription antiterminator					0	2	1	0	0	0	0	0
1363612..1366134	-	840	15926940	fmtC	SA1193	-	COG2898S	oxacillin resistance-related FmtC protein					0	0	0	0	0	2	0	0.5
1366983..1368013	-	327	15926942	msrR	SA1195	-	COG1316K	peptide methionine sulfoxide reductase regulator MsrR					0.5	0	1	0.5	0	0	0	0
1367969..1368263	+	62	15926943	-	SAS044	-	COG1942R	4-oxalocrotonate tautomerase					2	0	0	0	0	0	0	0
1368387..1369649	-	420	15926944	-	SA1196	-	COG0389L	hypothetical protein					0	0	0	0	0	1	0	0
1369786..1370877	+	363	15926945	tyrA	SA1197	-	COG0287E	prephenate dehydrogenase					0	3	0	0	0	2	0	0
1373968..1374534	-	188	15926948	trpG	SA1200	-	COG0512EH	anthranilate synthase component II					0	0	0	0	0	0	0	1
1374540..1375538	-	332	15926949	trpD	SA1201	-	COG0547E	anthranilate phosphoribosyltransferase					0	0	0	0	0	0	0.3	0
1376322..1376954	-	210	15926951	trpF	SA1203	-	COG0135E	N-(5'-phosphoribosyl)anthranilate isomerase					0	0	0	0	0.3	0	0	0
1378154..1378882	-	242	15926953	trpA	SA1205	-	COG0159E	tryptophan synthase subunit alpha					0	0	0	0	0	1	0	0
1379204..1380466	-	420	15926954	femA	SA1206	-	COG2348V	factor essential for methicillin resistance					0	0	0	0	0	1	0	0
1382033..1382779	-	248	15926956	-	SA1208	-	-	hypothetical protein					0	0	0	0	0	0	0	0.5
1383009..1383776	-	255	15926957	-	SA1209	-	COG0561R	hypothetical protein					1	1	0	0	0	0	0	0
1387988..1388332	+	114	15926963	-	SA1215	-	-	hypothetical protein					0	0	0	0	0	1	0	0
1388537..1390351	-	604	15926964	-	SA1216	-	COG1164E	hypothetical protein					1	0	0	0	0	0	1	0
1392037..1392954	+	305	15926967	-	SA1219	-	COG0581P	hypothetical protein					0	0	0	0	8	1	0	232
1392956..1393882	+	308	15926968	-	SA1220	-	COG0573P	hypothetical protein					0.5	0	0	0	0	0	0	0
1397080..1398681	-	533	15926972	-	SA1224	-	COG0488R	hypothetical protein					0	0	0	0	1	0.3	0	0
1399743..1400948	-	401	15926973	lysC	SA1225	-	COG0527E	aspartate kinase					1	0	0	0	0	1	0	0
1401012..1402001	-	329	15926974	asd	SA1226	-	COG0136E	aspartate semialdehyde dehydrogenase					0	0	1	0	0	1	0	0
1408765..1409145	+	66	15926982	cspA	SA1234	-	COG1278K	major cold shock protein CspA					1	0	0	0	12.5	10	5	59.5
1409203..1409511	+	102	15926983	-	SA1235	-	COG4699S	hypothetical protein					0	0	0	0	0	1	0	0
1410623..1411759	-	378	15926986	-	SA1238	-	COG3853P	hypothetical protein					0	0	0	0	0.5	0	0	0
1411832..1413175	+	447	15926987	braB	SA1239	-	COG1114E	branched-chain amino acid carrier protein					0	1	0	0	0	0	0	0
1413401..1415287	+	628	15926988	-	SA1240	-	COG4548P	hypothetical protein					0	1	0.3	0	0	2	0	0
1419176..1421908	+	910	15926993	sucA	SA1245	-	COG0567C	2-oxoglutarate dehydrogenase E1 component					0	0	0.5	0	0	2	0	0
1422192..1423547	+	451	15926994	arlS	SA1246	-	COG5002T	putative protein histidine kinase ArlS					0	0	0.2	0	0	1	0	0
1423786..1424286	+	133	15926996	-	SA1248	-	COG0745TK	putative response regulator ArlR					0	0	1	0	0	0	0	0
1424658..1424958	+	66	15926997	-	SA1249	-	-	hypothetical protein					1	0	0	0	0	1	0	0
1429500..1430000	+	166	15927003	-	SA1255	-	COG2190G	PTS system, glucose-specific enzyme II, A component					4	4	0	0	1	11	1	0
1430433..1430966	+	177	15927005	-	SA1257	-	COG0225O	methionine sulfoxide reductase A					0	0	1	0	0	0	0	0
1431052..1431891	+	279	15927006	-	SA1258	-	COG1307S	hypothetical protein					0	0	0	0	0	0	0	1
1432585..1433541	+	318	15927008	thyA	SA1260	-	COG0207F	thymidylate synthase					0	0	0	0	0	1	0	0
1435843..1436028	+	61	15927012	-	SA1264	-	-	hypothetical protein					0	0	0	0	1	0	0	0
1437468..1437869	-	133	15927014	-	SA1266	-	COG0328L	hypothetical protein					0	0	0	0	0	0	0	1
1437928..1458069	+	6713	15927015	ebhA	SA1267	-	COG1196D	hypothetical protein					2	3.5	0	1.2	0	3	0.3	31.4
1458130..1469802	+	3890	15927016	ebhB	SA1268	-	COG1196D	hypothetical protein					1	0	0.5	0	0	2	0.3	1
1471747..1473091	+	440	15927018	-	SA1270	-	COG0531E	hypothetical protein					1	0	0	0	0	0	0	0
1474235..1475289	+	372	15927020	-	SA1272	-	COG0686E	alanine dehydrogenase					0	0	0	0	0	1	0	0
1476727..1480167	+	1146	15927022	-	SA1274	-	COG1160R	hypothetical protein					1	0	0	0	0	1	0	0
1480471..1481811	-	446	15927023	-	SA1275	-	COG3182S	hypothetical protein					1	0	0	0	0	0	0	0
1482433..1483578	+	381	15927025	-	SA1277	-	COG0116L	hypothetical protein					0	2	0	0	0	0	0	1
1484012..1484173	+	38	15927026	-	SA1278	-	-	hypothetical protein					0	0	1	0	0	0	0	0
1485143..1485493	+	116	15927029	-	SA1281	-	-	hypothetical protein					6	0	3	0	0	0	0	0.5
1486003..1486659	-	208	15927030	recU	SA1282	-	COG3331R	Holliday junction-specific endonuclease					4	0	0	0	0	0	0	0
1490400..1491086	+	228	15927034	-	SA1286	-	COG3935L	hypothetical protein					0	0	0	0	0	0	2	0
1493028..1495721	+	897	15927036	dinG	SA1288	-	COG1199KL	ATP-dependent DNA helicase dinG					1	0	0	0	0	0	0	0
1495745..1496716	+	323	15927037	-	SA1289	-	COG0340H	hypothetical protein					2	1	2	0	0	1	0	0
1497910..1499052	+	380	15927039	-	SA1291	-	COG0438M	hypothetical protein					0	0	0	1	0	0	0	0
1499296..1499613	+	105	15927040	-	SA1292	-	COG1694R	hypothetical protein					0	0	0	0	0	0.5	0	0
1499870..1500666	+	232	15927041	-	SA1293	-	COG2738R	hypothetical protein					0	0	0	0	0	2	0	0
1503118..1504416	+	432	15927045	aroA	SA1297	-	COG0128E	3-phosphoshikimate 1-carboxyvinyltransferase					1	0	0	2	0	0	0	0
1509707..1510279	+	190	15927053	-	SA1304	-	-	hypothetical protein					0	2	3	0	0	0	0	0
1510679..1511031	+	90	15927054	hu	SA1305	-	COG0776L	DNA-binding protein II					1	0	2	0	5	8	2	28
1515587..1516274	+	219	15927059	cmk	SA1309	-	COG0283F	cytidylate kinase					0.5	0	0	0	0	0	0	0
1516252..1517403	-	322	15927060	ansA	SA1310	-	COG0252EJ	L-asparaginase					1	1	1.5	0	0	5	0	0
1517406..1518392	+	328	15927061	-	SA1311	-	COG0492O	hypothetical protein					0	0	0	0	0	0	0	1.5
1520407..1521786	+	459	15927063	-	SA1313	-	COG0514L	ATP-dependent DNA helicase RecQ					1	1	0	0	1	0	0	0
1521776..1522797	+	317	15927064	-	SA1314	-	COG4955S	hypothetical protein					8.5	0.5	4	0	1	6	1	0
1522606..1523151	-	82	15927065	fer	SA1315	-	COG1141C	ferredoxin					3	0.5	5.5	0	0	1	1	0
1523191..1523956	+	181	15927066	-	SA1316	-	COG3601S	hypothetical protein					1	0	0	0	0	0	0	0
1525565..1526461	+	298	15927068	-	SA1318	-	-	hypothetical protein					0	0	1	0	0	1	0	0.5
1529669..1530535	+	288	15927071	-	SA1321	-	-	hypothetical protein					0	0	0	0	0	1	0.3	0.5
1534159..1534701	+	180	15927075	-	SA1325	-	COG1386K	hypothetical protein					0	0	0	0	0	0	0	1
1534694..1535462	+	251	15927076	-	SA1326	-	COG1354S	hypothetical protein					3.5	0	3.5	0	0	1	3	0
1535416..1536086	-	168	15927077	-	SA1327	-	COG1547S	hypothetical protein					0.5	0	0.5	0	0	2	0	0
1536035..1536988	+	295	15927078	xerD	SA1328	-	COG4974L	site-specific recombinase					0	0	1	0	0	0	0	0
1537037..1537486	+	149	15927079	-	SA1329	-	COG0735P	hypothetical protein					0	0	0	0	0	0.3	0	0
1538215..1539123	-	302	15927081	-	SA1331	-	COG0667C	hypothetical protein					0	3	1	0	0	3	0	0
1540500..1541315	-	271	15927084	-	SA1334	-	COG0345E	hypothetical protein					0	0.5	0.5	0	0	1	0	0
1542651..1544135	-	494	15927086	-	SA1336	-	COG0364G	glucose-6-phosphate 1-dehydrogenase					0	2	0	0	0	0	0	0
1544365..1545231	-	288	15927087	-	SA1337	-	COG2207K	hypothetical protein					0	1	1	0	0	1	0	0
1548191..1548562	+	123	15927090	-	SA1340	-	COG0346E	hypothetical protein					0	0	0	1	0	0	0	0
1549029..1550246	+	405	15927091	-	SA1341	-	-	hypothetical protein					0	0	0	0	0	1	0	0
1550556..1551968	+	468	15927092	gnd	SA1342	-	COG0362G	6-phosphogluconate dehydrogenase					0	0	1	0	0	0	0	0.5
1553506..1554718	+	326	15927094	-	SA1344	-	COG4129S	hypothetical protein					2	0	3	0	0	8	0	0
1558798..1560219	+	473	15927099	-	SA1349	-	COG1249C	dihydrolipoamide dehydrogenase					1	2	0	0	0	1	0	0
1560370..1562049	+	559	15927100	recN	SA1350	-	COG0497L	DNA repair protein					1	2	0	0	0	1	0	0
1562065..1562548	+	150	15927101	ahrC	SA1351	-	COG1438K	arginine repressor					4	0	0	0	0	0	0	0
1562949..1563830	+	293	15927102	ispA	SA1352	-	COG0142H	hypothetical protein					0	1	0	0	0	0	0	0
1565834..1566196	+	120	15927106	-	SA1356	-	COG1302S	hypothetical protein					3	0	0	0	0	0	0	1
1566211..1567566	+	451	15927107	accC	SA1357	-	COG0439I	acetyl-CoA carboxylase biotin carboxylase subunit					3	2	2	0	0	14	0	0
1568504..1569061	+	185	15927109	-	SA1359	-	COG0231J	elongation factor P					2	0	0	0	0	1	0	0
1570253..1570834	-	193	15927111	-	SA1361	-	-		hypothetical protein				0	1	1	0	0	5	0	0
1572118..1572504	-	128	15927114	-	SA1364	-	COG0607P	hypothetical protein					0	1	0	0	0	4.5	0	0
1575700..1576791	+	363	15927117	gcvT	SA1367	-	COG0404E	glycine cleavage system aminomethyltransferase T					1	0	0	1	0	0.5	0	0
1579157..1580227	+	356	15927123	-	SA1373	-	COG1459NU	hypothetical protein					0	0	0	1	0	0	0	0
1580199..1581173	+	324	15927124	-	SA1374	-	COG2804NU	hypothetical protein					0	0	0	0	0	0	0	1
1581225..1581848	+	207	15927125	-	SA1375	-	COG0491R	hypothetical protein					0	0	0	0	0	0	0	1
1582174..1583160	+	328	15927127	glcK	SA1377	-	COG1940KG	glucokinase					0	0	0	0	0	1	0	0
1584816..1585355	+	179	15927130	-	SA1380	-	COG0212H	hypothetical protein					0	0	3	0	0	0	0	1
1585564..1585713	+	49	15927131	rpmG	SAS047	-	COG0267J	50S ribosomal protein L33					0	0	0	0	3	0	0	0
1585826..1587901	+	691	15927132	pbp3	SA1381	-	COG0768M	penicillin-binding protein 3					0	0	2	0	0	0	0	0
1588022..1588649	+	199	15927133	sodA	SA1382	-	COG0605P	superoxide dismutase SodA					1	0	0	0	0	0	0	0
1590199..1590966	+	255	15927136	-	SA1385	-	COG1121P	hypothetical protein					0	0	0.8	0	0	0	0	0
1592010..1593356	+	448	15927138	-	SA1387	-	COG0513LKJ	hypothetical protein					5	0	0	0	0	0	0	0
1594573..1595250	+	225	15927140	-	SA1389	-	COG2384R	hypothetical protein					0	0	0	0	0	0	1	0
1595381..1596487	+	368	15927141	sigA	SA1390	-	COG0568K	RNA polymerase sigma factor RpoD					0	0	1	0	0	0	0	0
1596711..1598528	+	605	15927142	dnaG	SA1391	-	COG0358L	DNA primase					0.4	0.2	0	1	0	1	0	0
1600148..1601767	-	463	15927145	glyS	SA1394	-	COG0423J	glycyl-tRNA synthetase					8	0	8	0	0	1	0	0
1601917..1602669	+	250	15927146	-	SA1395	-	COG1381L	hypothetical protein					0	0	0	1	0	0	0	0
1604006..1604350	+	114	15927149	-	SA1398	-	COG0818M	hypothetical protein					0	0	0	0	0	1	0	0
1604353..1604820	+	155	15927150	-	SA1399	-	COG0319R	hypothetical protein					0	0	0	0	0	1	0	0
1604821..1605768	+	315	15927151	phoH	SA1400	-	COG1702T	hypothetical protein					0	0	0	0	0	1	0	0
1606025..1606819	+	232	15927152	-	SA1401	-	-	hypothetical protein					2	0	0	0	0	0	0.3	0
1606787..1607776	+	329	15927153	-	SA1402	-	COG4864S	hypothetical protein					0	0	1	0	0	0	0	0
1607794..1608547	+	235	15927154	-	SA1403	-	COG1030O	hypothetical protein					1	0	0	0	0	0	0	0
1608721..1608897	+	58	15927155	rpsU	SA1404	-	COG0828J	30S ribosomal protein S21					0	0	0	0	0	1	0	0
1610543..1611295	+	250	15927157	-	SA1406	-	COG1385S	16S ribosomal RNA methyltransferase RsmE					0	0	0	0	0	1	0	0
1612239..1613378	+	379	15927159	dnaJ	SA1408	-	COG0484O	DnaJ protein					3	0	0	0	0	0	1	0
1613439..1615346	+	610	15927160	dnaK	SA1409	-	COG0443O	molecular chaperone DnaK					0	0	1	0	0	0	0	11.9
1615374..1616041	+	208	15927161	grpE	SA1410	-	COG0576O	GrpE protein					0	0	0	0	0	3	0	0
1616073..1617050	+	325	15927162	hrcA	SA1411	-	COG1420K	heat-inducible transcriptional repressor					2	0	6	0	1	0	0	0
1618552..1618710	-	52	15927164	-	SAS048	-	-	hypothetical protein					0	0	1	0	0.1	5.7	0.6	0
1618841..1621092	+	607	15927165	lepA	SA1413	-	COG0481M	GTP-binding protein LepA					3.5	3	3.5	0	0	1.5	0.5	0
1620618..1621288	-	83	15927166	rpsT	SA1414	-	COG0268J	30S ribosomal protein S20					4.5	2	3.3	0.5	1	10.5	0	0
1624543..1625004	+	153	15927169	comEB	SA1417	-	COG2131F	competence required for DNA binding and uptake comEB					0	1	0	0	0	0	0	0
1625096..1625773	+	225	15927170	-	SA1418	-	COG1555L	hypothetical protein					0	1	0	0	0	0	0	0
1625822..1626538	+	238	15927171	-	SA1419	-	COG4976	hypothetical protein					1	1	1	0	0	0	0	0
1626895..1627479	+	194	15927173	-	SA1421	-	COG1713H	hypothetical protein					2	0	4	0	0	0	0	0
1628335..1629141	+	268	15927176	aroE	SA1424	-	COG0169E	shikimate 5-dehydrogenase					0	0	1	0	0	0	0	0
1629155..1630255	+	366	15927177	-	SA1425	-	COG1161R	GTP-binding protein YqeH					0.3	0	0	0	0	3.5	0	0
1630803..1631489	+	228	15927179	pfs	SA1427	-	COG0775F	5'-methylthioadenosine nucleosidase					0	1	0	0	0	0	0	0
1632611..1633084	+	157	15927182	-	SA1430	-	-	hypothetical protein					0	0	0	0	0	1	0	0
1633791..1635011	+	406	15927183	-	SA1431	-	COG3177S	hypothetical protein					0	0	0	0	0	0.5	0	0
1635300..1636529	+	409	15927184	-	SA1432	-	COG1914P	hypothetical protein					1	1	0	0	0	0	0	0
1640120..1640854	+	244	15927189	-	SA1437	-	COG2049E	hypothetical protein					0	0	1	0	0	0	0	0
1641684..1642307	+	207	15927191	udk	SA1439	-	COG0572F	uridine kinase					1	0	0	0	0	0	0	0
1646514..1649344	+	876	15927198	alaS	SA1446	-	COG0013J	alanyl-tRNA synthetase					1	0	0	0	0	0	0	0
1649487..1651964	+	825	15927199	-	SA1447	-	COG0507L	hypothetical protein					0	0	0	0	0	0	0	1
1653329..1654447	+	372	15927201	mnmA	SA1449	-	COG0482J	tRNA-specific 2-thiouridylase MnmA					1	0	0	0	0	0	0	0
1654448..1655590	+	380	15927202	-	SA1450	-	COG1104E	hypothetical protein					1	0	1	0	0	1	0	1
1658127..1659401	-	424	15927207	-	SA1454	-	COG2256L	recombination factor protein RarA					2	3	0	0	0	9	1	0
1665173..1665625	+	150	15927213	-	SA1459	-	COG1490J	D-tyrosyl-tRNA(Tyr) deacylase					0.5	0.3	0	0	0	0	0	0
1665637..1667826	+	729	15927214	relA	SA1460	-	COG0317TK	GTP pyrophosphokinase					1.5	0	1	0	0	0.2	0	0
1668254..1668772	+	172	15927215	apt	SA1461	-	COG0503F	adenine phosphoribosyltransferase					0	1	0	0	0	1	0	0
1668794..1671067	+	757	15927216	-	SA1462	-	COG0608L	hypothetical protein					1.4	0.2	0.5	0	0	0	0	0
1671270..1673549	+	759	15927217	secF	SA1463	-	COG0341U	bifunctional preprotein translocase subunit SecD/SecF					0	2	1	0	1	0	0	0
1674103..1675242	+	379	15927219	tgt	SA1465	-	COG0343J	queuine tRNA-ribosyltransferase					0	0	0	0	1	0	0	0
1675265..1676290	+	341	15927220	queA	SA1466	-	COG0809J	S-adenosylmethionine:tRNA ribosyltransferase-isomerase					0	1	0	0	0	0	0	0
1676292..1677296	+	334	15927221	ruvB	SA1467	-	COG2255L	Holliday junction DNA helicase RuvB					0	1	0	0	0	0	0	0
1677328..1677930	+	200	15927222	ruvA	SA1468	-	COG0632L	Holliday junction DNA helicase RuvA					0	1	0	0	0	0	0	0
1678412..1679812	+	430	15927224	obgE	SA1470	-	COG0536R	GTPase ObgE					0.3	0	0	0	0	0	0	0
1681224..1681754	+	176	15927228	-	SA1474	-	COG2891M	hypothetical protein					0	0	0	0	0	1	0	0
1682988..1683461	+	157	15927230	-	SA1476	-	-	hypothetical protein					1	0	0	0	0	0	0	0
1683935..1684219	+	94	15927232	-	SA1478	-	-	hypothetical protein					0	0	0	0	0	1	0	0
1685864..1686595	-	243	15927234	ermA	SA1480	-	COG0030J	rRNA methylase Erm(A)					0.3	0	0	0	0	0	0	0.3
1689927..1691012	+	361	15927238	tnpA	SA1484	-	COG4974L	transposase A for Tn554					0	0	0	0	0.2	0.2	0	0
1696976..1697536	-	186	15927243	tag	SA1489	-	COG2818L	DNA-3-methyladenine glycosidase					0	2	1	0	0	1	0	0
1697759..1698832	+	357	15927244	-	SA1490	-	COG3180R	hypothetical protein					0	1	0	0	0	0	0	0
1698904..1700314	+	428	15927246	hemL	SA1491	-	COG0001H	glutamate-1-semialdehyde aminotransferase					2	0	12	0	0	3	0	0
1702029..1702955	+	308	15927249	hemC	SA1494	-	COG0181H	porphobilinogen deaminase					0	3	2	0	2	0	0	0
1706141..1707403	+	420	15927253	clpX	SA1498	-	COG1219O	ATP-dependent protease ATP-binding subunit ClpX					0	0	0	0	0	0	0	1
1707554..1708855	+	433	15927254	tig	SA1499	-	COG0544O	trigger factor					1	0	1	0	0	0	0	0
1710716..1711072	+	118	15927257	rplT	SA1502	-	COG0292J	50S ribosomal protein L20					0	0	0	0	0	0	0	1
1713929..1716326	+	645	15927261	thrS	SA1506	-	COG0441J	threonyl-tRNA synthetase					0	1	1	0	0	0	0	0
1717293..1718693	+	466	15927263	dnaB	SA1508	-	COG3611L	chromosome replication initiation					0	0.5	0	0	0	0	0	0
1722097..1724727	+	876	15927268	polA	SA1513	-	COG0749L	DNA polymerase I					0	0	1	0	0	0	0	0
1727007..1728671	+	554	15927270	phoR	SA1515	-	COG5002T	alkaline phosphatase synthesis sensor protein					0	0	0	0	0	0	0	2
1732548..1733909	-	453	15927274	aapA	SA1519	-	COG1113E	D-serine/D-alanine/glycine transporter					0	0	0	0	1	0	2	0
1734208..1736084	+	585	15927275	pykA	SA1520	-	COG0469G	pyruvate kinase					0	0	0	0	0	0	1	0
1737273..1738217	+	314	15927277	accA	SA1522	-	COG0825I	acetyl-CoA carboxylase carboxyltransferase (alpha)					0	0	1	0	0	0	0	0
1738217..1739074	+	285	15927278	-	SA1523	-	COG0777I	acetyl-CoA carboxylase (beta)					0	0	0	0	0	1	0	0
1739269..1740554	+	409	15927279	-	SA1524	-	COG0281C	hypothetical protein					0	0	0	0	0	1	0	0
1740922..1744145	+	1065	15927280	dnaE	SA1525	-	COG0587L	DNA polymerase III, alpha chain					1	1	0	1	0	1.6	0	0
1744166..1745107	+	313	15927281	-	SA1526	-	COG0618R	hypothetical protein					0	0	2	1	0	0	0	0
1746922..1747335	-	137	15927283	-	SA1528	-	COG0589T	hypothetical protein					0	0	0	0	0	1	0	0
1747640..1748329	+	229	15927284	-	SA1529	-	COG2220R	hypothetical protein					0	0	0	0	0	1	0	0
1748483..1749862	-	358	15927285	-	SA1530	-	COG0006E	hypothetical protein					0.5	0	0	0	1	0	1	0
1749696..1751017	+	372	15927286	ald	SA1531	-	COG0686E	alanine dehydrogenase					1	0	1	0	0	0.3	0	0
1751816..1753082	+	400	15927288	ackA	SA1533	-	COG0282C	acetate kinase					0	0	1	0	2	0	0	0
1753170..1754117	+	315	15927289	-	SA1534	-	COG0827L	hypothetical protein					0	0	0	0	0.2	0	0	0
1754133..1754776	+	164	15927290	tpx	SA1535	-	COG2077O	thiol peroxidase					0	0	0	0	0	1	0	0
1755646..1756869	+	407	15927292	-	SA1537	-	COG0301H	thiamine biosynthesis protein ThiI					0	0	0	0	0	1	0	0
1756869..1758008	+	379	15927293	-	SA1538	-	COG1104E	hypothetical protein					0	0	0	0	0	0	0	1
1758381..1760099	+	564	15927294	-	SA1539	-	COG4477D	septation ring formation regulator EzrA					0	0	1	0	0	0	0.2	0
1760183..1760676	-	154	15927295	-	SA1540	-	COG1956T	hypothetical protein					1.3	1	0	0	0	2	1	0
1760736..1761557	-	200	15927296	rpsD	SAS052	-	COG0522J	30S ribosomal protein S4					3	3	0	0	0	14	0	0
1761714..1763033	-	439	15927297	tnp	SA1541	-	COG3464L	transposase					0	0	0	0	0	0.2	0	0
1764642..1765799	-	385	15927300	-	SA1544	-	COG0075E	hypothetical protein					0	0	0	0	0	6	0	0
1768777..1770243	+	488	15927303	ptaA	SA1547	-	COG1263G	PTS system					0	1	2	0	0	1	0	0
1770371..1771022	+	205	15927304	-	SA1548	-	COG0204I	hypothetical protein					5	0.5	9	0	0	0	0	1
1772530..1773857	+	420	15927306	tyrS	SA1550	-	COG0162J	tyrosyl-tRNA synthetase					0.5	0	0	0	0	0	0	0
1775280..1777955	+	891	15927308	-	SA1552	-	-	hypothetical protein					1	0	0	0	0	0	0	1
1778288..1779955	+	555	15927309	fhs	SA1553	-	COG2759F	formate--tetrahydrofolate ligase					0	0	2	0	0	1	0	0
1782927..1784096	-	389	15927312	acuC	SA1556	-	COG0123BQ	acetoin utilization protein					0	0	0	0	0	0	0	0.5
1784194..1785138	+	314	15927313	ccpA	SA1557	-	COG1609K	catabolite control protein A					0	0	0	0	0	0	0	1
1787508..1788866	+	452	15927315	-	SA1559	-	-	hypothetical protein					0	0	0	0	0	0	0	2
1790842..1794666	+	1274	15927318	-	SA1562	-	COG1674D	hypothetical protein					3	0	0	0	1	3	1	0
1795312..1796169	+	285	15927320	-	SA1564	-	COG4848S	hypothetical protein					0	1	0	0	0	0	0	0
1797808..1798119	-	103	15927323	-	SA1567	-	COG5584S	hypothetical protein					0	0	1	0	0	0	0	0
1799557..1800201	+	214	15927325	-	SA1569	-	COG0220R	hypothetical protein					0	1	0	0	0	0	0	0
1802409..1803818	+	469	15927328	-	SA1572	-	COG0624E	dipeptidase PepV					0	0	0	0	0	0.7	0	0
1804376..1804798	+	140	15927329	-	SA1573	-	-	hypothetical protein					1	0	0	1	0	0	0	0
1805507..1807168	+	553	15927331	-	SA1575	-	COG2244R	hypothetical protein					0	3	1	0	0	3	0	0
1807575..1808843	-	422	15927332	-	SA1576	-	COG2081R	hypothetical protein					0	1	0	0	0	0	0	0
1808960..1815520	+	2186	15927333	-	SA1577	-	COG1196D	hypothetical protein					1	0	0	0	0	1	0	0.3
1816181..1818619	+	804	15927335	leuS	SA1579	-	COG0495J	leucyl-tRNA synthetase					1	0.5	0	0	0	0	0	0
1820175..1821128	-	317	15927337	-	SA1581	-	COG1242R	hypothetical protein					0	1	0	0	0	0	0	0
1821125..1821688	-	187	15927338	-	SA1582	-	COG0275M	hypothetical protein					6	3	0	1	0	1	0	0
1822783..1823610	+	275	15927340	-	SA1584	-	COG2267I	hypothetical protein					2	0	0	0	0	1	0	0
1823844..1824845	-	333	15927341	-	SA1585	-	COG0506E	hypothetical protein					1	0	0	0	0	2	1	0
1825444..1826625	+	393	15927343	ribA	SA1587	-	COG0108H	riboflavin biosynthesis protein					0	0	0	0	0.5	0	0	0
1827275..1828630	+	347	15927345	ribD	SA1589	-	COG1985H	riboflavin specific deaminase					2	0.8	0	0	0	1	0	0
1831138..1832430	-	430	15927348	-	SA1592	-	COG1055P	hypothetical protein					0	0	0	0	0	0	0	1
1833647..1833871	+	74	15927350	-	SA1594	-	-	hypothetical protein					1	0	0	0	0	0	0	0
1834653..1835096	-	147	15927352	-	SA1596	-	-	hypothetical protein					0	0	0	0	3	0	0	0
1835083..1835526	+	147	15927353	-	SA1597	-	-	hypothetical protein					1	1	0	0	0	5.5	0	0
1836845..1837610	+	237	15927355	-	SA1599	-	COG0176G	putative translaldolase					0	1	0	0	0	1	0	0
1837848..1838208	-	100	15927356	-	SA1600	-	-	hypothetical protein					1	0	0	0	0	0	0	0
1842185..1843096	+	303	15927363	-	SA1607	-	-	hypothetical protein					0	0	0	0	0	0.5	0	0
1843215..1844411	+	398	15927364	metK	SA1608	-	COG0192H	S-adenosylmethionine synthetase					0	1	0	0	0	0	0	2
1844783..1846375	-	530	15927365	pckA	SA1609	-	COG1866C	phosphoenolpyruvate carboxykinase					0	0	0	0	0	2	1	0
1846499..1846675	-	58	15927366	-	SA1610	-	-	hypothetical protein					0	0	0	0	0	0	0	1
1847504..1848149	+	159	15927368	-	SA1612	-	COG1051F	hypothetical protein					0	0	0.3	0	0	0	0	0
1848043..1848355	-	85	15927369	-	SA1613	-	COG0759S	hypothetical protein					2.5	0	0.5	0	0	6	0	0
1848297..1849298	+	333	15927370	menC	SA1614	-	COG4948MR	o-succinylbenzoic acid synthetase					1.5	0	0.3	0	0.5	2	0	0
1849303..1850781	+	492	15927371	menE	SA1615	-	COG0318IQ	O-succinylbenzoic acid-CoA ligase					0	0	0	0	0	0	1	0
1851734..1852348	-	204	15927373	-	SA1617	-	-	hypothetical protein					0	0	0	0	0	0	0	0.5
1852429..1853424	-	331	15927374	-	SA1618	-	-	hypothetical protein					0	0	0	1	0	0	0	1
1856978..1857478	+	166	15927380	tnp	SA1624	-	COG4584L	hypothetical protein					0	1	0	0	0	0	0	0
1859152..1860708	+	518	15927382	-	SA1626	-	COG0286V	hypothetical protein					0	0	0	0	1	1.5	0	1.5
1861069..1861788	+	239	15927383	splF	SA1627	-	COG3591E	serine protease SplF					0	0	0	0	0	0	1	0
1869247..1870230	+	327	15927393	lukD	SA1637	-	-	leukotoxin, LukD					0	0	0	0	0	0	0	1
1872531..1873319	-	262	15927395	-	SA1639	-	-	hypothetical protein					0	0	1	0	0	0	0	0
1879851..1880570	+	239	15927403	sem	SA1647	-	-	enterotoxin SEM					1	0	0	0	0	0	0	0
1886275..1887727	+	345	15927408	hemE	SA1652	-	COG0407H	uroporphyrinogen decarboxylase					4.5	1.5	4.2	0.5	0.5	0.5	0	0
1887438..1888213	-	167	15927409	TRAP	SA1653	-	-	signal transduction protein TRAP					0.5	1.5	3.5	0	0	4.5	1	0
1888193..1889425	+	407	15927410	-	SA1654	-	COG4473U	hypothetical protein					2	0	2	0	0	0	0	0
1889418..1890158	+	246	15927411	-	SA1655	-	COG1131V	hypothetical protein					1	0	3	0	0	1	0	0
1890261..1890753	-	140	15927412	hit	SA1656	-	COG0537FGR	Hit-like protein involved in cell-cycle regulation					2	0	2	0	0	0	0	0
1890856..1891221	-	121	15927413	-	SA1657	-	COG4980R	hypothetical protein					0	0	0	0	0	3	0	0
1891931..1892513	-	185	15927414	-	SA1658	-	-	hypothetical protein					0	1	0	0	0	0	0	0
1893801..1894742	+	313	15927416	cbf1	SA1660	-	COG3481R	3'-5' exoribonuclease YhaM					0	0	0.2	0	0	0	0	0
1894739..1897675	+	978	15927417	-	SA1661	-	COG4717S	hypothetical protein					0	2.6	0	0	0	0	0	0
1897665..1898861	+	398	15927418	-	SA1662	-	COG0420L	hypothetical protein					0	0.5	0	0	0	0	0	0
1902253..1902948	+	207	15927422	-	SA1666	-	COG2197TK	hypothetical protein					0	0	1	0	2	0	0	0
1902970..1904082	+	370	15927423	-	SA1667	-	COG4585T	hypothetical protein					0	0	2	0	0	2	0	0
1904245..1905066	-	273	15927424	-	SA1668	-	COG0564J	hypothetical protein					1	2	0	0	0	0	0	0
1905519..1906904	+	461	15927425	fumC	SA1669	-	COG0114C	fumarate hydratase					0	0	0	0	0	0.3	0	0.3
1908978..1909448	+	156	15927429	-	SA1672	-	COG0219J	hypothetical protein					0	0	0	0	0	0.5	0	0
1914806..1916125	-	439	15927434	tnp	SA1677	-	COG3464L	transposase					0	0	0	0	0	0.2	0	0
1924624..1925110	+	148	15927435	-	SA1678	-	COG0735P	hypothetical protein					0	0	2	0	1	1	1	0
1925167..1926117	+	316	15927436	-	SA1679	-	COG0111HE	hypothetical protein					0	0	2	0	0	2.3	0	0
1926123..1926578	+	151	15927437	-	SA1680	-	COG1225O	hypothetical protein					0	0	0	0	0	0.2	0	0
1926659..1927948	-	429	15927438	gsaB	SA1681	-	COG0001H	glutamate-1-semialdehyde aminotransferase					1	1	0	0	0	2	0	0
1928191..1929335	-	364	15927439	-	SA1682	-	COG4129S	hypothetical protein					1	2	5	0	1	3	0	0
1931552..1932094	+	180	15927441	-	SA1684	-	COG3557J	hypothetical protein					0	0	0	0	0	1	0	0
1932161..1933768	+	345	15927442	-	SA1685	-	COG1194L	hypothetical protein					0.5	0	0	0	0	1	1	0
1933557..1934655	-	325	15927443	-	SA1686	-	COG1988R	hypothetical protein					3.5	1	1.5	0	0.3	1	0	0
1934824..1935660	+	278	15927444	-	SA1687	-	-	hypothetical protein					0.5	0	0	0	0	0	0	0
1935669..1937186	+	505	15927445	-	SA1688	-	COG1134GM	hypothetical protein					0.5	0	0	0	0	0	0	0
1937201..1937515	+	104	15927446	-	SA1689	-	-	hypothetical protein					0	0	0.5	0	0	1	0	0
1938571..1939380	+	269	15927448	sgtB	SA1691	-	COG0744M	glycosyltransferase					0	0	4	0	0	0	0	0
1940366..1940527	+	53	15927450	-	SAS054	-	-	hypothetical protein					2	1	0	0	0	0	0	0
1940751..1941902	-	383	15927451	-	SA1693	-	COG0535R	hypothetical protein					0	2.5	0	0	0	4	2	0
1944388..1944852	-	154	15927455	-	SA1697	-	COG0394T	hypothetical protein					0	0	1	0	0	1	0	0
1944859..1945134	-	91	15927456	-	SA1698	-	-	hypothetical protein					0	0	0	0	0	2	0	0
1947361..1948404	+	347	15927459	vraS	SA1701	-	COG4585T	two-component sensor histidine kinase					0	1	0	0	0	0	0	0
1948401..1949102	+	233	15927460	-	SA1702	-	COG4758S	hypothetical protein					0	0	1	0	0	0	0	0
1949117..1949503	+	128	15927461	-	SA1703	-	-	hypothetical protein					1	0	0	0	0	3	0	0
1949643..1950732	+	252	15927462	map	SA1704	-	COG0024J	methionine aminopeptidase					4	2.1	12	0	1.6	12.4	1	0
1950763..1951995	-	328	15927463	-	SA1705	-	COG4129S	hypothetical protein					0	1	3	0	0	5.3	0	0
1953797..1955110	+	437	15927466	-	SA1708	-	COG0769M	hypothetical protein					1	1	3	0	0	2.3	0	0
1955402..1955902	-	166	15927467	-	SA1709	-	COG1528P	hypothetical protein					1	0	0	0	2	2	0	0
1956292..1956846	-	184	15927468	-	SA1710	-	COG0847L	hypothetical protein					0	2	0	0	0	0	0	0
1956914..1957984	+	356	15927469	-	SA1711	-	COG0389L	hypothetical protein					0	0	0	0	0	1	0	0
1958231..1958761	+	176	15927470	-	SA1712	-	-	hypothetical protein					1	0	0	0	0	0	0	0
1958931..1960292	+	453	15927471	-	SA1713	-	COG2265J	hypothetical protein					0	0	0	0	0	1	0	0
1960303..1961320	+	315	15927472	-	SA1714	-	COG1597IR	putative lipid kinase					0	0	0	0	0	3	0	0
1962088..1963515	+	475	15927473	gatB	SA1715	-	COG0064J	aspartyl/glutamyl-tRNA amidotransferase subunit B					0	0	0	0	1	0	0	0
1963528..1964985	+	485	15927474	gatA	SA1716	-	COG0154J	aspartyl/glutamyl-tRNA amidotransferase subunit A					0	0	0	0	0	0	1	0
1965656..1967194	-	512	15927476	putP	SA1718	-	COG0591ER	high affinity proline permease					1	2	0	0	0	2.5	0.3	0
1967283..1968482	+	399	15927477	-	SA1719	-	COG4851R	hypothetical protein					1	0	0	0	0	0	0	0
1970502..1972694	+	730	15927479	pcrA	SA1721	-	COG0210L	ATP-depentend DNA helicase					2	0	1	0	0	1	0	0
1972691..1973383	+	230	15927480	pcrB	SA1722	-	COG1646R	geranylgeranylglyceryl phosphate synthase-like protein					1	0	0	0	0	0	0	0
1973966..1975261	+	431	15927482	purB	SA1724	-	COG0015F	adenylosuccinate lyase					1	0	0	0	0	0.5	0	0
1976121..1977287	-	388	15927483	-	SA1725	-	-	staphopain, cysteine proteinase					0	0	0.5	0	0	1	0	0
1977318..1977644	-	108	15927484	-	SA1726	-	-	hypothetical protein					0	0	0.5	0	0	1	0	0
1978090..1978692	+	200	15927485	-	SA1727	-	COG4843S	hypothetical protein					0	0	0	1	0	0	0	0
1978963..1979784	+	273	15927486	nadE	SA1728	-	COG0171H	NAD synthetase					1	0	0	0	0	1	0	0
1979777..1981246	+	489	15927487	-	SA1729	-	COG1488H	nicotinate phosphoribosyltransferase					3	0	0	0	0	0	0	0
1981430..1982506	-	358	15927488	-	SA1730	-	COG4362PE	hypothetical protein					1	0	4	0	0	2	0	0
1982525..1983403	-	264	15927489	-	SA1731	-	COG0077E	hypothetical protein					0	0	0	0	0	1	0	0
1987356..1988285	-	309	15927493	-	SA1735	-	COG1227C	putative manganese-dependent inorganic pyrophosphatase					0	0	1	0	0	1.5	0	0
1988703..1990082	-	459	15927494	aldH	SA1736	-	COG1012C	aldehyde dehydrogenase					0	1	0	1	0	0	0	0
1990202..1991230	+	342	15927495	-	SA1737	-	COG2706G	hypothetical protein					0	0	0	0	1	0	0	0
1991916..1992089	+	57	15927497	tnp	SAS055	-	COG3666L	putative transposase					0.5	0	0	0	0	0	0	0.5
1992392..1992647	+	57	15927498	-	SAS056	-	-	hypothetical protein					0.8	0	0	0	0	0	0	0
1993098..1994138	-	346	15927499	-	SA1739	-	COG4927R	hypothetical protein					0.1	0	0	0	0.3	0	0	0
1994136..1995060	+	280	15927500	-	SA1740	-	-	hypothetical protein					0	0	0	0	0	1	0	0
1995034..1995591	+	185	15927501	-	SA1741	-	COG4709S	hypothetical protein					0	1.3	0	0	0	0	0	0
1995651..1996175	+	174	15927502	-	SA1742	-	-	hypothetical protein					1	0	0	0	0	0	0	0
1996296..1996859	-	187	15927503	-	SA1743	-	-	hypothetical protein					0	1	2.3	0	0	0	0	0
1996925..1997665	+	246	15927504	-	SA1744	-	-	hypothetical protein					1	0	0	0	0	2	0	0
1997665..1998537	+	290	15927505	-	SA1745	-	COG1131V	hypothetical protein					0	0	1	0	0	3	0	0
1998534..1999214	+	226	15927506	-	SA1746	-	-	hypothetical protein					1	1	1	0	0	3.3	1	0
1999215..2000111	+	298	15927507	-	SA1747	-	COG1131V	hypothetical protein					0	6	1	0	0	1	0	0
2000108..2000488	+	126	15927508	-	SA1748	-	COG1725K	hypothetical protein					0	0	0	0	0	2	0	0
2000661..2000937	+	58	15927509	-	SAS057	-	-	hypothetical protein					1	0	1	0	0	0	0	0
2001463..2002749	-	428	15927510	-	SA1749	-	COG0436E	hypothetical protein					2	0	0	0	0	2.5	0	0
2009086..2009577	+	163	15927520	sak	SA1758	-	-	staphylokinase precursor					1	0	0	0	0	1	0	3
2013482..2017264	+	1260	15927529	-	SA1764	-	COG3064M	hypothetical protein					3	0	0	0	0	0.5	0	0
2017280..2018764	+	494	15927530	-	SA1765	-	-	hypothetical protein					0	0	0	0	0	0	1	0
2018761..2023290	+	1509	15927531	-	SA1766	-	COG5412S	hypothetical protein					1	1	0.2	0	0	0	0	0
2026575..2027720	+	381	15927539	-	SA1774	-	-	hypothetical protein					0	0	0	0	0	0	0	1
2033608..2034144	+	178	15927550	-	SA1784	-	-	hypothetical protein					0	0	0	0	0	1	0	6
2034401..2034649	+	82	15927552	-	SA1786	-	-	hypothetical protein					0	0	0	0	0	1	0	0
2035287..2035691	+	134	15927555	-	SA1789	-	COG4570L	hypothetical protein					0	0	0	0	0	1	0	0
2035700..2035918	+	72	15927556	-	SA1790	-	-	hypothetical protein					0	0	0	0	0	1	0	0
2035925..2036818	+	297	15927557	-	SA1791	-	COG3935L	hypothetical protein					0	0.3	0	0	0	3	0	0
2037319..2037804	+	161	15927559	-	SA1793	-	COG1235R	hypothetical protein					0	0	0	0	0	5	0	0
2038939..2040882	+	647	15927561	-	SA1795	-	COG1196D	hypothetical protein					3	0	0	0	0	3	0	0
2041825..2041986	+	53	15927565	-	SAS063	-	-	hypothetical protein					0	1	0	0	0	2	0	0
2042728..2042925	+	65	15927568	-	SAS064	-	-	hypothetical protein					0	0	0	0	0	0.3	0	0
2042941..2043693	+	250	15927569	-	SA1801	-	COG3561K	anti repressor					1	4	0	3	0	0	0	0
2047184..2048167	-	327	15927576	-	SA1808	-	COG0463M	ss-1,3-N-acetylglucosaminyltransferase					0	0	0	0	0	0.5	0	0
2048483..2049520	-	345	15927578	int	SA1810	-	COG4974L	integrase					1	2	0	0	0	0	0	0
2050639..2051655	+	338	15927580	-	SA1812	-	-	hypothetical protein					0	1	0	0	0	0	0	0
2054835..2056142	-	435	15927583	-	SA1815	-	COG0168P	hypothetical protein					0	2	0	2	0	0	0	0
2061076..2061780	-	234	15927587	tst	SA1819	-	-	toxic shock syndrome toxin-1					0	0	1.4	0	0	1	0	0
2065040..2065681	+	213	15927594	-	SA1826	-	-	hypothetical protein					0	0	0	1	0	0	0	0
2068091..2068960	+	289	15927597	-	SA1829	-	COG2403R	hypothetical protein					0	0	0	1	0	0	0	0
2069699..2070016	+	105	15927600	-	SA1832	-	-	hypothetical protein					0	0	0	0	0	0	0.5	0
2072341..2073957	+	538	15927604	groEL	SA1836	-	COG0459O	chaperonin GroEL					0	0	1	0	0	0	0	1
2074492..2075235	-	247	15927606	-	SA1838	-	-	hypothetical protein					0	0	1	0	0	0	0	0
2075260..2076507	+	415	15927607	-	SA1839	-	-	hypothetical protein					2	0	1	0	0	1	0	1
2077691..2078476	-	261	15927609	-	SA1841	-	COG0388R	hypothetical protein					1	0	1.8	0	0	1	0	0
2079340..2080009	-	187	15927611	agrB	SA1842	-	COG4512OTK	accessory gene regulator B					1	1	1	0	0	0	0	0
2080353..2081468	-	371	15927613	agrC	SA1843	-	COG2972T	accessory gene regulator C					0	4	0	0	0	6	0	0
2081487..2082298	-	238	15927614	agrA	SA1844	-	COG3279KT	accessory gene regulator A					0	4	6	0	0	12.5	1	0
2082572..2083531	+	319	15927615	-	SA1845	-	COG0524G	hypothetical protein					0	0	0	0	0	1	0	0
2083528..2085012	+	494	15927616	scrB	SA1846	-	COG1621G	sucrose-6-phosphate hydrolase					0	0	2	0	0	0	0	0
2085161..2086142	+	316	15927617	scrR	SA1847	-	COG1609K	sucrose operon repressor					4	0	10	0	0	0	1	0
2087752..2087976	+	74	15927619	-	SA1849	-	COG0425O	hypothetical protein					0	0	0	0	0	1	0	0
2089419..2090054	+	211	15927621	-	SA1851	-	COG2344R	redox-sensing transcriptional repressor Rex					0	0	1	0	0	0	0	0
2090240..2092235	-	642	15927622	vga	SA1852	-	COG0488R	ABC transporter ATP-binding protein					1	0	4	1	0	0	0	0
2094522..2095547	+	341	15927624	-	SA1854	-	COG0533O	putative DNA-binding/iron metalloprotein					0	0	0	0	0	1	0	0
2096620..2097081	+	153	15927627	-	SA1857	-	COG0802R	hypothetical protein					0	0	1	0	0.3	0	0	0
2097289..2099280	-	562	15927628	ilvD	SA1858	-	COG0129EG	dihydroxy-acid dehydratase					2	0	0	1	0	0	0	0
2099308..2101077	-	589	15927629	ilvB	SA1859	-	COG0028EH	acetolactate synthase large subunit					0	0	0	0	0	0	0	1
2102502..2104031	-	509	15927632	leuA	SA1862	-	COG0119E	2-isopropylmalate synthase					0	0	0	0	0	0	0	2
2107052..2108320	-	422	15927636	ilvA	SA1866	-	COG1171E	threonine dehydratase					0	0	0	0	1	0	0	0
2115566..2117716	+	716	15927638	-	SA1868	-	COG2183K	hypothetical protein					1	0	0	0	0	0	1	0
2118150..2118920	+	256	15927639	sigB	SA1869	-	COG1191K	RNA polymerase sigma factor SigB					0	0	0	0	0	0	0	1
2119821..2120822	+	333	15927642	rsbU	SA1872	-	COG2208TK	sigmaB regulation protein RsbU					0	0	1	0	0	0	0	0
2121018..2121534	+	120	15927643	-	SA1873	-	COG2337T	hypothetical protein					0	1	3	0	0	0	0	0
2121531..2121748	+	56	15927644	-	SAS067	-	-	hypothetical protein					0	0	0	0	0	1	0	0
2121786..2122934	+	382	15927645	alr	SA1874	-	COG0787M	alanine racemase					0	1	0	0	0	2.8	0	0
2123000..2123359	+	119	15927646	acpS	SA1875	-	COG0736I	4'-phosphopantetheinyl transferase					1	2	0	0	0	0	0	0
2123841..2125424	+	527	15927648	-	SA1877	-	COG3428S	hypothetical protein					2	0	0	0	0	2	2	0
2125417..2125896	+	159	15927649	-	SA1878	-	COG3402S	hypothetical protein					0	0	1	0	0	1	0	0.3
2126104..2126664	+	186	15927650	kdpC	SA1879	-	COG2156P	potassium-transporting ATPase subunit C					1	0	0	0	0	0	0	0
2126684..2128711	+	675	15927651	kdpB	SA1880	-	COG2216P	potassium-transporting ATPase subunit B					1	0	0	0	0	0	0	0
2130678..2133335	-	885	15927653	kdpD	SA1882	-	COG2205T	sensor protein KdpD					0	0	0	1	0	0	0	0.5
2135902..2137422	+	506	15927656	-	SA1885	-	COG0513LKJ	hypothetical protein					1	0	0	0	0	0	0	0
2139312..2140382	+	356	15927658	ddl	SA1887	-	COG1181M	D-alanyl-alanine synthetase A					2	0	1	0	0	0	0	0
2140429..2141902	-	400	15927659	-	SA1888	-	COG0772D	hypothetical protein					0	0	2	0	0	5	0	2
2142166..2142303	+	45	15927660	-	SAS068	-	-	hypothetical protein					1	0	0	0	0	0	0	0
2143111..2144595	-	494	15927663	-	SA1891	-	COG1502I	hypothetical protein					5	10	4	7	0	0	0	0
2144623..2145270	-	215	15927664	-	SA1892	-	COG1418R	hypothetical protein					0	0	0	0	0	1	0	0
2146083..2146955	+	290	15927665	-	SA1893	-	COG0706U	lipoprotein precursor					0	0	1	0	0	0	0	0
2147041..2147682	+	213	15927666	thiE	SA1894	-	COG0352H	thiamine-phosphate pyrophosphorylase					0	0	0	0	0	0	1	0
2152530..2152970	+	146	15927673	fabZ	SA1901	-	COG0764I	(3R)-hydroxymyristoyl-ACP dehydratase					0	0	0.5	0	0	2	0	0
2153004..2154269	+	421	15927674	murA	SA1902	-	COG0766M	UDP-N-acetylglucosamine 1-carboxyvinyltransferase					0	0	0.5	0	0	0	0	0
2154380..2154613	+	77	15927675	-	SA1903	-	COG4836S	hypothetical protein					1	0	0	0	0	0	0	0
2155599..2157011	+	470	15927677	atpD	SA1905	-	COG0055C	F0F1 ATP synthase subunit beta					0	0	0	0	0	3	0	1
2157930..2159438	+	502	15927679	atpA	SA1907	-	COG0056C	F0F1 ATP synthase subunit alpha					0	1	0	0	0	4	0	3
2159460..2159999	+	179	15927680	atpH	SA1908	-	COG0712C	F0F1 ATP synthase subunit delta					0	0	0	0	0	1	0	0
2160973..2161701	+	242	15927683	atpB	SA1911	-	COG0356C	F0F1 ATP synthase subunit A					0	0	0	0	0	1.5	0	0
2161473..2162129	+	117	15927684	-	SA1912	-	-	hypothetical protein					5	3	2	0	0	2.5	0	0
2162242..2163372	+	376	15927685	mnaA	SA1913	-	COG0381M	UDP-GlcNAc 2-epimerase					0	1	0	0	0	2	0	0
2163393..2164022	+	209	15927686	upp	SA1914	-	COG0035F	uracil phosphoribosyltransferase					0	4	0	0	0	1	0	0
2164050..2165288	+	412	15927687	glyA	SA1915	-	COG0112E	serine hydroxymethyltransferase					0	2	3	0	0	0	0	0
2170338..2170656	+	84	15927694	rpmE2	SA1922	-	COG0254J	50S ribosomal protein L31 type B					1	0	0	0	0	1	0	0
2170710..2172026	+	438	15927695	rho	SA1923	-	COG1158K	transcription termination factor Rho					1	1	0	0	0	0.5	0	0
2176003..2176947	+	286	15927699	fbaA	SA1927	-	COG0191G	fructose-bisphosphate aldolase					0	0	2	0	0	0	0	0
2177165..2177686	-	173	15927700	-	SA1928	-	-	hypothetical protein					1	0	0	0	0	0	0	0
2179741..2180271	+	176	15927702	rpoE	SA1930	-	COG3343K	DNA-directed RNA polymerase subunit delta					7	0	1	0	0	1	0	0
2180383..2181243	+	286	15927703	-	SA1931	-	COG1670J	hypothetical protein					0	0	1	0	0	0	0	0
2181668..2182471	-	267	15927704	-	SA1932	-	COG5146H	pantothenate kinase					0	1	0	2	0	0	0	0
2182471..2183273	+	223	15927705	-	SA1933	-	-	hypothetical protein					0	0	0	0	0	2	0	0
2183672..2184865	+	397	15927706	-	SA1934	-	COG0439I	hypothetical protein					0	1	0.3	0	0	0.5	0	0
2184865..2186049	+	394	15927707	hmrA	SA1935	-	COG1473R	hypothetical protein					2	0	0	0	0	0	0	0
2187346..2188647	+	433	161376696	pdp	SA1938	-	COG0213F	pyrimidine-nucleoside phosphorylase					0.3	0	0	0	0	0.5	0	0
2189902..2190612	-	236	15927712	deoD	SA1940	-	COG0813F	purine nucleoside phosphorylase					1	1	0	0	0	3	1	0
2190733..2191176	+	147	15927713	dps	SA1941	-	COG0783P	general stress protein 20U					0	0	0	0	0	2	0	0
2191376..2191789	+	137	15927714	-	SA1942	-	COG3011S	hypothetical protein					0	1	0	0	0	1	0	0
2192246..2193619	+	457	15927715	-	SA1943	-	COG2947S	hypothetical protein					0	0	0	0	0	2	0	0
2194552..2195607	+	312	15927717	-	SA1945	-	COG1482G	hypothetical protein					0	1	4	0	0	0	0	0
2196743..2197063	-	106	15927719	czrA	SA1947	-	COG0640K	repressor protein					0	0	0	0	0	1	0	0
2197065..2198042	-	325	15927720	czrB	SA1948	-	COG1230P	hypothetical protein					0	0	1	0	0	5	0	0
2198308..2198781	-	157	15927721	truncated-SA	SA1949	-	-	lytic regulatory protein truncated with Tn554					0	1	0	0	0	3	0	0
2200193..2200924	-	243	15927723	ermA	SA1951	-	COG0030J	rRNA methylase Erm(A)					0.3	0	0	0	0	0	0	0.3
2204256..2205341	+	361	15927727	tnpA	SA1955	-	COG4974L	transposition regulatory protein tnpA					0	0	0	0	0.2	0.2	0	0
2205452..2206111	-	219	15927728	truncated-SA	SA1956	-	-	lytic regulatory protein truncated with Tn554					0	1	0	0	0	0	0	0
2210083..2211888	+	601	15927735	glmS	SA1959	-	COG0449M	glucosamine--fructose-6-phosphate aminotransferase					0	0	1	0	0	0	1	0
2212569..2214107	-	512	15927737	mtlF	SA1960	-	COG2213G	PTS system, mannitol specific IIBC component					0	0	0	0	0	1	0	0
2214142..2216274	-	710	15927738	-	SA1961	-	COG3711K	hypothetical protein					0	0	0	0.2	0	0	0	0.5
2218145..2225590	+	2481	15927741	fmtB	SA1964	-	-	FmtB protein					0	0	1	0	0	0.7	0	0
2225823..2227275	+	451	15927742	glmM	SA1965	-	COG1109G	phosphoglucosamine-mutase					0	0	0	1	0	0	0	0
2227250..2228182	+	310	15927743	-	SA1966	-	COG4856S	hypothetical protein					0	0	1	0	0	0	0	0
2229134..2230090	+	302	15927745	arg	SA1968	-	COG0010E	arginase					0	1	0	0	0	0	0	0
2236331..2237395	+	354	15927746	-	SA1969	-	COG0489D	hypothetical protein					0	0	0	0	0	1	0	0
2237543..2238985	+	480	15927747	-	SA1970	-	COG2814G	hypothetical protein					1	4	0	0	0	0	0	0
2239308..2239781	+	157	15927748	-	SA1971	-	-	hypothetical protein					0	1	0	0	0	0	1	0
2239880..2241223	+	447	15927749	-	SA1972	-	COG2814G	hypothetical protein					2	1	1.2	0	0	0	0	0
2241365..2242086	+	228	15927750	-	SA1973	-	COG1272R	hypothetical protein					0	1	0	0	0	0	0	0
2242102..2243289	+	395	15927751	-	SA1974	-	COG4284G	hypothetical protein					1	1	0	0	0	3	1	0
2243333..2243848	+	171	15927752	-	SA1975	-	COG1988R	hypothetical protein					0	1	1	0	0	0	0	2
2244303..2245724	+	456	15927754	-	SA1976	-	COG3314S	hypothetical protein					1	0	0.5	0	0	0	0.5	0
2246925..2247956	+	343	15927756	-	SA1978	-	COG0609P	hypothetical protein					0	0	0	0	0	2	0	0
2250420..2252177	+	585	15927759	-	SA1981	-	COG4264Q	hypothetical protein					0	0	1	0	0	0	0	0.5
2252164..2253405	+	397	15927760	-	SA1982	-	COG2270R	hypothetical protein					1.5	0	0.5	0	0.3	0	0	0
2253275..2255435	-	658	15927761	-	SA1983	-	COG4264Q	hypothetical protein					0.5	1	2	0	0	2	0	0.2
2257131..2258693	+	520	15927765	-	SA1987	-	COG1292M	hypothetical protein					0	0	0	0	0	0	0	1
2259001..2260008	+	335	15927766	-	SA1988	-	COG0604CR	hypothetical protein					0	0	0	0	0	0.3	0	0
2264087..2265799	+	570	15927770	lacE	SA1992	-	COG1455G	PTS system, lactose-specific IIBC component					0	0	0	0	0	0	2	0
2266138..2267118	+	326	15927772	lacD	SA1994	-	COG3684G	tagatose 1,6-diphosphate aldolase					0	0	0.1	0	0	0	0.5	0
2268067..2268582	+	171	15927774	lacB	SA1996	-	COG0698G	galactose-6-phosphate isomerase subunit LacB					0	1	0	0	0	0	0	0
2273593..2276022	-	809	15927782	hysA	SA2003	-	-	hyaluronate lyase precursor					0	0.5	0	0	0	0	0	0
2279807..2281471	+	554	15927787	alsS	SA2008	-	COG0028EH	acetolactate synthase					0	0	0	0	0	1.5	0	0
2288704..2289651	-	315	15927796	-	SA2015	-	-	hypothetical protein					0	0	0.5	0	0	0	0	0
2289779..2290221	+	130	15927797	rpsI	SA2016	-	COG0103J	30S ribosomal protein S9					0	0	0	0.5	0	0	0	0
2290241..2290878	+	145	15927798	rplM	SA2017	-	COG0102J	50S ribosomal protein L13					0	0	3	0	0	0	0	0
2290918..2291721	+	267	15927799	truA	SA2018	-	COG0101J	tRNA pseudouridine synthase A					0	0	0	0	0	1	0	3
2291726..2292532	+	268	15927800	-	SA2019	-	COG0619P	hypothetical protein					1	0	0	0	0	0	0	0
2292522..2293382	+	286	15927801	cbiO	SA2020	-	COG1122P	cobalt transporter ATP-binding subunit					1	0	0	0	0	2	0	0
2293379..2294188	+	269	15927802	cbiO	SA2021	-	COG1122P	cobalt transporter ATP-binding subunit					0	0	0	0	0	0	0	0.2
2294515..2295094	+	122	15927803	rplQ	SA2022	-	COG0203J	50S ribosomal protein L17					0	1	0	0	0	0	0	0
2296130..2296519	+	129	15927805	rpsK	SA2024	-	COG0100J	30S ribosomal protein S11					0	0	0	0	0	1	0	0
2296543..2296908	+	121	15927806	rpsM	SA2025	-	COG0099J	30S ribosomal protein S13					0	0	0	0	1	0	0	0
2297076..2297294	+	72	15927808	infA	SA2026	-	COG0361J	translation initiation factor IF-1					0	0	0	0	0	1	0	0
2297487..2298179	+	215	15927809	adk	SA2027	-	COG0563F	adenylate kinase					0	0	0	0	0	1	0	0
2298151..2299443	+	430	15927810	secY	SA2028	-	COG0201U	preprotein translocase subunit SecY					0	1	1	0	0	4	0	0
2299900..2300079	+	59	15927812	rpmD	SA2030	-	COG1841J	50S ribosomal protein L30					0	0	0	0	0	1	0	0
2301007..2301543	+	178	15927815	rplF	SA2033	-	COG0097J	50S ribosomal protein L6					0	0	0.5	0	0	0	0	0
2301568..2301966	+	132	15927816	rpsH	SA2034	-	COG0096J	30S ribosomal protein S8					0	0	0.5	0	0	0	0	0
2304448..2305101	+	217	15927824	rpsC	SA2041	-	COG0092J	30S ribosomal protein S3					0	0	0	0	0	1	0	0.5
2305507..2305785	+	92	15927826	rpsS	SA2043	-	COG0185J	30S ribosomal protein S19					0	0	0	0	1	0	0	0
2308333..2308770	+	102	15927831	rpsJ	SA2048	-	COG0051J	30S ribosomal protein S10					0	1	0	0	0	0	0	0
2308998..2309387	-	129	15927832	-	SA2049	-	-	hypothetical protein					1	1	0	0	0	0	0	0
2309578..2310912	+	444	15927833	-	SA2050	-	COG2252R	hypothetical protein					0	0	1	0	0	0.3	0	0
2313245..2314274	-	325	15927835	-	SA2052	-	-	hypothetical protein					2	3	0	0	0	1	0	0
2314403..2315266	-	287	15927836	-	SA2053	-	COG4975G	hypothetical protein					0	0	0	1	0	0	0	1
2315537..2315669	-	39	15927837	-	SAS080	-	-	hypothetical protein					0	0	0	0	0.1	4.4	0	0.1
2315921..2316829	+	302	15927838	-	SA2054	-	COG0679R	hypothetical protein					0	0	1	0	0	0	0	0
2317371..2317688	-	105	15927840	-	SA2055	-	-	hypothetical protein					0	0	1	0	0	0	0	0
2317872..2321039	+	1055	15927841	-	SA2056	-	COG0841V	hypothetical protein					0.5	0	0	0	0	0	0	0
2321156..2322421	+	421	15927842	fmhB	SA2057	-	COG2348V	FmhB protein					0	0	0	0	0	0.3	0	0
2322786..2323162	-	83	15927843	-	SA2058	-	-	hypothetical protein					1	1	1	0	1	1.5	0	0
2323053..2323817	+	254	15927844	-	SA2059	-	-	hypothetical protein					1.5	1	0.5	0	0	1	0	0
2323979..2324419	-	146	15927845	-	SA2060	-	COG1846K	hypothetical protein					1	0	0	0	0	0	0	0
2324412..2325623	-	403	15927846	-	SA2061	-	COG2814G	hypothetical protein					0	0	0	0	0	1	0	0
2326652..2327674	+	340	15927848	moaA	SA2063	-	COG2896H	molybdenum cofactor biosynthesis protein A					0	0.3	0	0	0	0.7	0	0.3
2327694..2328293	+	199	15927849	mobA	SA2064	-	COG0746H	molybdopterin-guanine biosynthesis protein A					0	0.3	0	0	0	0.8	0	0.3
2328300..2328533	+	77	15927850	moaD	SA2065	-	COG1977H	molybdopterin synthase small subunit					0	0	0	0	0	0.7	0	0.3
2329481..2330740	+	419	15927853	moeA	SA2068	-	COG0303H	molybdopterin biosynthesis protein moeA					0	0.3	0	0	0	0.2	0	0
2330803..2331297	-	164	15927854	moaC	SA2069	-	COG0315H	molybdenum cofactor biosynthesis protein C					2	3	2.5	0	0	14	0	0
2331299..2331805	+	168	15927855	moaB	SA2070	-	COG0521H	molybdopterin precursor biosynthesis moaB					0	0	0	0	0	3.5	0	0
2331836..2332840	+	334	15927856	moeB	SA2071	-	COG0476H	molybdopterin biosynthesis protein moeB					0	0	0	0	0	1	0	1.7
2333010..2333615	+	201	15927857	modC	SA2072	-	COG4148P	molybdenum transport ATP-binding protein ModC					0	0	0	0	0	1	0	0
2333616..2334287	+	223	15927858	modB	SA2073	-	COG4149P	molybdenum ABC transporter permease					0	0	0	0	0	5	0	0
2334301..2335083	+	260	15927859	modA	SA2074	-	COG0725P	molybdate-binding protein					1	0	2.5	1	0	1	0	0
2335372..2336169	-	265	15927860	FdhD	SA2075	-	COG1526C	formate dehydrogenase accessory protein					2	0	0	0	0	1	0	0
2343583..2345298	-	571	15927870	ureC	SA2084	-	COG0804E	urease subunit alpha					0	0	1	0	0	1	0	0
2345311..2345763	-	150	15927871	ureE	SA2085	-	COG2371O	urease accessory protein UreE					0	0	0	0	0	0	0	1
2345756..2346445	-	229	15927872	ureF	SA2086	-	COG0830O	urease accessory protein UreF					0	0	0	0	2	0	0	0
2346458..2347072	-	204	15927873	ureG	SA2087	-	COG0378OK	urease accessory protein UreG					0	0	0	0	0	0.3	0	0
2347914..2348532	+	115	15927875	sarR	SA2089	-	-	hypothetical protein					1.1	0	0	0	0	0	1.2	0
2349262..2350005	+	247	15927877	-	SA2091	-	-	hypothetical protein					0	0	0	0	0	0.3	0	0
2350031..2351986	+	651	15927878	-	SA2092	-	COG2207K	hypothetical protein					0	0	2	0	0	0	0	0
2353417..2353545	+	42	15927880	-	SAS083	-	-	hypothetical protein					0.5	0	1	0	0	1	0.5	0
2355328..2356410	+	360	15927882	-	SA2095	-	COG0240C	hypothetical protein					0	0	0	0	0.3	0	0	0
2357317..2357817	-	166	15927884	-	SA2097	-	COG3942R	hypothetical protein					0	0	0	0	0	2	0	0.3
2358178..2359131	-	317	15927885	-	SA2098	-	COG1052CHR	glycerate dehydrogenase					0	0	0.5	0	0	0	0	0
2359223..2360347	+	374	15927886	-	SA2099	-	COG0654HC	hypothetical protein					0	0	0	0	0	0.1	0	0
2360658..2361434	+	258	15927887	-	SA2100	-	COG4193G	hypothetical protein					0	0	0	0	0	1	0	0
2362390..2365344	+	984	15927889	-	SA2102	-	COG3383R	hypothetical protein					0	0	0	0	0	1	0.2	0
2365947..2366894	+	315	15927890	-	SA2103	-	COG1316K	hypothetical protein					1.2	0	2	0	0	0	0	0
2368209..2368901	-	230	15927892	-	SA2105	-	COG2378K	hypothetical protein					0	2	0	0	0	1	0	0
2368926..2369663	+	245	15927893	-	SA2106	-	-	hypothetical protein					0.5	0	0.5	0	0	0	0	0
2369445..2370041	-	109	15927894	-	SA2107	-	-	hypothetical protein					0	1	0	0	0	0	1	0
2370486..2371358	-	290	15927895	-	SA2108	-	COG1737K	hypothetical protein					1	4	1	0	0	3	0	0
2371745..2373140	+	459	15927896	-	SA2109	-	COG1113E	hypothetical protein					0	0	1	0	0	1	0	0
2373404..2373760	-	118	15927897	-	SA2110	-	-	hypothetical protein					0	0	0	0	0	1	0	0
2373757..2373942	-	61	15927898	-	SAS084	-	-	hypothetical protein					0	0	0	0	0	2	0	0
2374240..2374875	+	211	15927900	-	SA2111	-	COG0637R	hypothetical protein					1	0	0	0	0	0	0	1
2374950..2375867	+	305	15927901	-	SA2112	-	COG0385R	hypothetical protein					0	0	0	0	0	1	0	0
2376731..2378335	+	534	15927903	glvC	SA2114	-	COG1263G	PTS system, arbutin-like IIBC component					0	0	1.3	0	0	0	0	0
2378665..2379429	-	254	15927904	-	SA2115	-	COG1737K	hypothetical protein					0	0.5	0	0	0	0	0	0
2385143..2386381	+	412	15927910	hutI	SA2121	-	COG1228Q	imidazolonepropionase					1	0	0	0	0	0	0	0
2389328..2389747	-	139	15927913	fosB	SA2124	-	COG0346E	fosfomycin resistance protein FosB					0.2	0	1.5	0	0	0	0	0
2390003..2390975	+	311	15927914	-	SA2125	-	COG0010E	formimidoylglutamase					0	1	0	0	0	0	0	0
2391228..2392487	-	419	15927915	-	SA2126	-	COG1266R	hypothetical protein					3	1	1	0	0	1	0.3	0
2392491..2393239	+	228	15927916	-	SA2127	-	COG0120G	ribose-5-phosphate isomerase A					1	0	0	0	1	0	0	0
2393413..2394066	-	217	15927917	-	SA2128	-	COG2258S	hypothetical protein					0	0	2	0	0	0	0	0
2395895..2397127	+	410	15927920	-	SA2131	-	COG1668CP	hypothetical protein					0	1	0	0	0	0	0	0
2397120..2398019	+	299	15927921	-	SA2132	-	COG4152R	hypothetical protein					1	0	0	0	0	0	0	0
2398862..2399181	-	63	15927923	-	SAS086	-	-	hypothetical protein					8	1	2	0	0	0	0	0
2400210..2401418	-	402	15927925	-	SA2135	-	COG0786E	hypothetical protein					0	0	1	0	0	0	0	0
2402546..2403493	+	315	15927927	-	SA2137	-	COG0598P	hypothetical protein					1	0	0	0	0	0	0	0
2403596..2404081	-	161	15927928	-	SA2138	-	COG0824R	hypothetical protein					1	0	0	0	0	0	0	0
2404078..2404497	-	139	15927929	-	SA2139	-	-	hypothetical protein					0	1	0	0	0	2	0	0
2404605..2405525	+	306	15927930	-	SA2140	-	COG0657I	hypothetical protein					1	1	0	0	0	4	0	0
2405733..2406449	-	212	15927931	-	SA2141	-	-	hypothetical protein					0	0	0	0	0	1	0	0
2410110..2411318	+	402	15927935	tcaB	SA2145	-	COG2814G	TcaB protein					0	0	0	1	0	0	0	0
2411587..2412969	+	460	15927936	tcaA	SA2146	-	COG4640S	TcaA protein					1	0	1	0	0	0	0	0
2413832..2414847	-	322	15927938	-	SA2148	-	COG1434S	hypothetical protein					8	1	0	0	0	0	0	0
2419557..2420012	-	151	15927944	-	SA2154	-	-	hypothetical protein					0	0	0	0	0	0	0	1
2420078..2421613	+	511	15927945	-	SA2155	-	COG0579R	malate:quinone oxidoreductase					0	0	0.5	0	0	0	0	1
2421872..2423665	+	532	15927946	-	SA2156	-	COG1620C	hypothetical protein					1	0	4	0	0	3.5	0	0
2423819..2425525	-	557	15927947	-	SA2157	-	COG1887M	hypothetical protein					1	0	0	0	0	4.5	1	0
2426607..2427122	+	171	15927949	-	SA2159	-	COG0456R	hypothetical protein					0	0	0	0	0	0	0	1
2427313..2428317	-	334	15927950	-	SA2160	-	COG0604CR	hypothetical protein					0	0	1	0	0	0	0	0
2430067..2430498	+	143	15927953	-	SA2163	-	-	hypothetical protein					0	0	1	0	0	0	0	0
2430705..2431982	+	425	15927954	-	SA2164	-	COG1511S	hypothetical protein					1	0	0	0	0	0	0	0
2433762..2435283	+	480	15927957	scrA	SA2167	-	COG1263G	PTS system, sucrose-specific IIBC component					3	0	0	0	0	2	0	0
2435466..2435849	-	127	15927958	-	SA2168	-	-	hypothetical protein					2	0	1.7	0.3	0	0.3	0	0
2437337..2439442	-	701	15927959	-	SA2169	-	COG2207K	hypothetical protein					0	0	1	0	0	2	0	0
2440873..2442150	+	425	15927962	gltT	SA2172	-	COG1301C	proton/sodium-glutamate symport protein					1	0	0	0	0	0.3	0	0
2442332..2442697	+	121	15927963	-	SA2173	-	-	hypothetical protein					0	1	1	0	0	0	0	0
2443094..2443540	-	148	15927964	-	SA2174	-	COG1846K	hypothetical protein					2	4	1	0	1	0	0	0
2443725..2444263	-	140	15927965	-	SA2175	-	COG0071O	hypothetical protein					8	3	3.5	0	1	0.5	0	0
2444204..2445592	+	389	15927966	narK	SA2176	-	COG2223P	nitrite extrusion protein					0	0	0.5	0	0.1	1.5	0	0
2445829..2446743	-	304	15927967	-	SA2177	-	COG5504O	hypothetical protein					0	0	1	0	0	0	0	0
2448396..2449430	+	344	15927970	-	SA2180	-	COG4585T	hypothetical protein					0	0	0	0	0	0.1	0	0
2450596..2451171	+	191	15927973	-	SA2183	-	COG2180C	hypothetical protein					0	0	0.5	0	0	0	0	0
2451164..2452723	+	519	15927974	narH	SA2184	-	COG1140C	nitrate reductase beta chain narH					0	0	0.5	0	0	0	0	0
2452713..2456402	+	1229	15927975	narG	SA2185	-	COG5013C	respiratory nitrate reductase alpha chain					0	2	1	0	0	0	0	0
2456642..2457688	+	325	15927976	nasF	SA2186	-	COG0007H	uroporphyrin-III C-methyl transferase					0	0	0	0	0	1	0	0
2457997..2460402	+	801	15927978	nasD	SA2188	-	COG1251C	nitrite reductase					0	0	1	0	0	0	0	0
2464159..2465706	+	515	15927984	-	SA2194	-	COG3443R	hypothetical protein					0	0	1	0	0	0	0	0
2466001..2466267	+	88	15927985	-	SA2195	-	COG4115S	hypothetical protein					0	0	0	0	0	0.3	0	0
2466791..2467390	+	199	15927987	-	SA2197	-	COG1651O	hypothetical protein					0.5	0	0	0	0	0	0	0
2470101..2470595	+	164	15927991	-	SA2201	-	COG0765E	hypothetical protein					0	1	0	0	0	0	0	0
2471701..2473140	+	479	15927993	-	SA2203	-	COG2814G	hypothetical protein					0	0	0	0	0	3	0	0
2474585..2475451	+	288	15927995	-	SA2205	-	COG0053P	hypothetical protein					0	0	0	0	0	0.2	0	0
2476080..2477390	-	436	15927996	sbi	SA2206	-	-	IgG-binding protein SBI					1	0	0	0	0	1	0	0
2477926..2478855	-	309	15927997	hlgA	SA2207	-	-	gamma-hemolysin chain II precursor					0	2	0	0	1	1	0	0
2479422..2480369	-	315	15927998	hlgC	SA2208	-	-	gamma-hemolysin component C					0	0	0	0	0	1	0	0.3
2483674..2484681	+	335	15928003	bioB	SA2213	-	COG0502H	biotin synthase					0	0	1	0	0	0	0	0
2484683..2486041	+	452	15928004	bioA	SA2214	-	COG0161H	adenosylmethionine-8amino-7oxononanoate aminotransferase0,0					1	0	0	0.2	0	0	0	0
2491386..2491640	-	84	15928008	-	SA2218	-	-	hypothetical protein					0	0	0	0	0	3	0	0
2492246..2493419	-	380	15928010	-	SA2220	-	COG1929G	hypothetical protein					2	1	0	1	0	1	0	0
2493479..2494138	-	219	15928011	-	SA2221	-	-	hypothetical protein					1	2	0	0	0	3	0	0
2496240..2496896	-	218	15928014	-	SA2224	-	COG4990S	hypothetical protein					0	0	0	0	0	0.2	0	1
2498051..2499091	-	346	15928016	-	SA2226	-	COG1113E	hypothetical protein					0	0	0	0	0	6	0	0
2499585..2501737	-	692	15928018	-	SA2228	-	COG0025P	hypothetical protein					0	1	0	0	0	1	0	2
2501804..2503633	+	609	15928019	-	SA2229	-	COG0531E	hypothetical protein					0	0	1	0	0	2	0	0
2503865..2505361	-	498	15928020	-	SA2230	-	COG1680V	hypothetical protein					0	0	0	0	0	7	0	0
2505453..2506304	+	283	15928021	-	SA2231	-	COG0451MG	hypothetical protein					0	1	0	0	0	0	0	0
2507787..2509187	+	466	15928023	-	SA2233	-	COG2814G	hypothetical protein					0	0	0	0	0	1.3	0	0
2509481..2510176	+	231	15928024	opuCD	SA2234	-	COG1174E	glycine betaine/carnitine/choline ABC transporter opuCD					0	0	0.5	0	0	0	0	0
2510176..2511117	+	313	15928025	opuCC	SA2235	-	COG1732M	glycine betaine/carnitine/choline ABC transporter opuCC					1	0	0	0	0	0	0	0
2511766..2512998	+	410	15928027	opuCA	SA2237	-	COG1125E	glycine betaine/carnitine/choline ABC transporter opuCA					0	1	0	0	0	0	0	0
2514441..2516078	-	545	15928029	-	SA2239	-	COG0531E	hypothetical protein					0	2	0	0	0	3	0	0
2516387..2517739	-	450	15928030	-	SA2240	-	COG2272I	hypothetical protein					0	0	0	0	0	1	0	0
2517801..2518988	+	395	15928031	-	SA2241	-	COG2814G	hypothetical protein					1	0	0	0	0	0.1	0.3	0
2521063..2522139	+	358	15928034	-	SA2244	-	COG1363G	hypothetical protein					0	0	0	0	0	1.5	0	0
2522494..2522760	+	88	15928035	-	SA2245	-	COG4115S	hypothetical protein					0	0	0	0	0	3	0	0
2523376..2523831	-	151	15928037	-	SA2247	-	COG4808S	hypothetical protein					0	1	0	0	0	0	0	0
2523999..2525576	+	525	15928038	-	SA2248	-	COG0069E	hypothetical protein					0	1	0	0	0	0	0	0
2525771..2526520	-	249	15928039	-	SA2249	-	-	hypothetical protein					0	1	0	0	0	0	0	0
2526669..2526794	+	41	15928040	-	SAS087	-	-	hypothetical protein					0	0	0	0	0	0.8	0	0
2528829..2529644	+	271	15928043	opp-1D	SA2252	-	COG0444EP	oligopeptide transporter ATPase subunit					0	0	0	0	0	0	0	1
2530507..2531442	+	311	15928045	opp-1B	SA2254	-	COG0601EP	oligopeptide transporter permease					0	0	0.2	0	0	0	0	0
2538750..2540288	-	512	15928052	-	SA2261	-	COG2978H	hypothetical protein					0	0	1	0.5	0	0	0	0
2544054..2544335	-	93	15928058	-	SA2267	-	-	hypothetical protein					0	0	0	0	0	4	0	0
2544419..2544863	+	63	15928059	-	SA2268	-	-	hypothetical protein					0	0	1	0	0	1	0	0
2547293..2548618	+	441	15928063	-	SA2272	-	-	hypothetical protein					0	0	0	0	0	0.2	0	0
2551608..2553098	+	496	15928067	-	SA2276	-	COG1061KL	hypothetical protein					0	0	0	0	0	1.5	0	0
2553138..2554469	+	443	15928068	-	SA2277	-	COG3886L	hypothetical protein					0	0.3	0	0	0	0	0	0
2554471..2554863	+	130	15928069	-	SA2278	-	COG0494LR	hypothetical protein					0	0	0	0	0	1	0	0
2555052..2556803	-	583	15928070	-	SA2279	-	COG1109G	hypothetical protein					0	0	1	0	0	0	0	0
2557087..2557353	-	88	15928071	-	SA2280	-	-	hypothetical protein					1	0	0	0	0	0	0	0
2558243..2559319	+	358	15928074	-	SA2283	-	-	hypothetical protein					0	0	0	0	0	0.5	0	0
2562483..2563817	+	444	15928076	-	SA2285	-	-	hypothetical protein					0	0	0	0	0	2	0	0
2568323..2571208	+	961	15928081	fnbB	SA2290	-	-	hypothetical protein					0	0.5	0	0.3	0	7	0	2
2576949..2578502	+	517	15928085	gntK	SA2294	-	COG1070G	gluconokinase					0	0	0	0	0	0.5	0	0
2580288..2580980	+	230	15928088	-	SA2297	-	COG2357S	hypothetical protein					0	1	0	0.5	0	1	0	0
2581766..2583589	+	607	15928090	-	SA2299	-	COG1289S	hypothetical protein					0	0	0	0	0	0	0	1
2584066..2585343	+	425	15928091	-	SA2300	-	COG2271G	hypothetical protein					0	0	0	0	0	0.5	0	0
2585890..2586501	-	203	15928092	-	SA2301	-	COG0586S	hypothetical protein					1	0	0	0	0	0	0	0
2587019..2587714	-	231	15928093	-	SA2302	-	COG1131V	hypothetical protein					1	0	0	0	0	0	0	0
2591165..2592244	-	359	15928096	-	SA2305	-	COG3949S	hypothetical protein					1	0	1	0	0	0	0	0
2594010..2594444	+	144	15928099	-	SA2308	-	COG1846K	hypothetical protein					2	0	0	0	0	0	0	0
2596052..2596723	+	223	15928102	-	SA2311	-	COG0778C	hypothetical protein					0	0	0	0	0	2	0	0
2596930..2597985	-	351	15928103	ddh	SA2312	-	COG1052CHR	D-lactate dehydrogenase					0	0	1	0	0	1	0	0
2598232..2599032	+	266	15928104	-	SA2313	-	COG0561R	hypothetical protein					0	0	0	0	1	0	0	0
2599352..2599987	-	211	15928105	-	SA2314	-	COG1131V	hypothetical protein					0	0	0	0	1	0	0	0
2601700..2602191	-	163	15928108	-	SA2317	-	COG1247M	hypothetical protein					0	1	0	0	0	0	0	0
2602684..2603583	+	299	15928109	-	SA2318	-	COG1760E	hypothetical protein					0	0	0	0	0	0	0	3
2606268..2607194	-	308	15928113	-	SA2322	-	COG0474P	hypothetical protein					0	0	0	0	0	0.3	0	0
2609552..2611752	+	688	15928117	ptsG	SA2326	-	COG1263G	PTS system, glucose-specific IIABC component					1	0	0	0	0	1	0	0
2611919..2613658	+	579	15928118	-	SA2327	-	COG0028EH	pyruvate oxidase					0	1	0	0	0	0	0	0
2614391..2614786	+	131	15928120	-	SA2329	-	COG1380R	hypothetical protein					1	0	0	0	0	0	0	0
2616044..2616383	-	72	15928122	-	SA2331	-	-	hypothetical protein					4	2	7	0	0	7	2	0
2616652..2617083	-	143	15928123	-	SA2332	-	COG3942R	hypothetical protein					0	0	0	0.5	0	0	0	0
2617085..2618931	+	425	15928124	mvaA	SA2333	-	COG1257I	hydroxymethylglutaryl-CoA reductase					15	0.5	25.5	0	0	2	5	0
2618625..2620001	-	388	15928125	mvaS	SA2334	-	COG3425I	3-hydroxy-3-methylglutaryl CoA synthase					15	3	32	0	3.5	7.5	3	0
2621015..2623120	-	701	15928127	clpL	SA2336	-	COG0542O	ATP-dependent Clp proteinase chain clpL					0	0	0	0	0	1	0	0
2631093..2631692	+	199	15928134	-	SA2342	-	COG0110R	hypothetical protein					0	0	0	0	0	0.5	1	0
2631931..2632265	-	63	15928135	-	SA2343	-	-	hypothetical protein					0	0	0	1	0	0	0	0
2632362..2634770	-	802	15928136	copA	SA2344	-	COG2217P	copper-transporting ATPase copA					2	1	0	1	0	15	0	0
2635292..2635608	-	68	15928137	-	SA2345	-	COG2608P	hypothetical protein					1.5	0	0	0	0	1.5	0	0
2635565..2636603	+	332	15928138	-	SA2346	-	COG1052CHR	D-lactate dehydrogenase					5.5	0	3	0	0.5	1.3	0	0
2636626..2637780	+	384	15928139	-	SA2347	-	COG0436E	hypothetical protein					0	0	2	0	0	0	0	0.2
2638208..2639716	+	502	15928140	crtN	SA2348	-	COG1233Q	squalene synthase					0.8	0	0	0	0	0	0	0
2640628..2641755	+	375	15928142	-	SA2350	-	COG0463M	hypothetical protein					0	0	0.3	0	0	0	0	0
2645038..2646849	+	603	15928146	-	SA2354	-	COG1835I	hypothetical protein					1	0	0	0	0	2	0	1
2648126..2648827	+	233	15928148	isaA	SA2356	-	-	immunodominant antigen A					0	0	0	0	0	1	0	0
2652690..2652848	+	52	15928153	-	SAS089	-	-	hypothetical protein					0.3	0	0	0	0	0.3	0	0
2656966..2657796	-	276	15928160	-	SA2367	-	COG0596R	hypothetical protein					0	0	0	0	0	1	0	0
2664073..2665137	-	354	15928168	-	SA2375	-	COG0167F	dihydroorotate dehydrogenase 2					0	0	1	0	0	0	0	0
2665292..2665567	-	91	15928169	-	SA2376	-	-	hypothetical protein					0	0	0	0	0	0	1	0
2666829..2667278	-	149	15928171	-	SA2378	-	COG2764S	hypothetical protein					2	0	0	0	0	0	0	0
2668089..2669771	-	560	15928173	-	SA2380	-	COG2936R	hypothetical protein					1	0	0	0	0	0	0	0
2669869..2670504	+	211	15928174	-	SA2381	-	-	hypothetical protein					0	1	0	0	0	0	0	0
2672535..2673266	-	243	15928177	ermA	SA2384	-	COG0030J	rRNA methylase Erm(A)					0.3	0	0	0	0	0	0	0.3
2676598..2677683	+	361	15928181	tnpA	SA2388	-	COG4974L	transposition regulatory protein tnpA					0	0	0	0	0.2	0.2	0	0
2678651..2679022	+	123	15928183	panD	SA2390	-	COG0853H	aspartate alpha-decarboxylase					0	0	0	0	0	0	0	1.5
2679880..2680886	+	272	15928185	panB	SA2392	-	COG0413H	3-methyl-2-oxobutanoate hydroxymethyltransferase					2	0.5	0.5	0	0	0.5	0	0
2680733..2681697	-	286	15928186	-	SA2393	-	COG1893H	2-dehydropantoate 2-reductase					2	0.5	0	0	0	1	0	0
2688007..2688980	-	296	15928192	-	SA2399	-	COG3588G	fructose-1,6-bisphosphate aldolase					0	0	0	0	0	1	0	0
2689022..2690908	+	498	15928193	mqo2	SA2400	-	COG0579R	malate:quinone oxidoreductase					2.5	1	3.5	0	0	8.5	0.5	0
2690635..2691212	-	82	15928194	-	SA2401	-	-	hypothetical protein					2.5	0.5	0.5	0	0	1	1.5	0
2691272..2692891	+	539	15928195	-	SA2402	-	COG0365I	acetate-CoA ligase					0	0	0	0	0	0	0	1
2696247..2697737	+	496	15928199	gbsA	SA2406	-	COG1012C	glycine betaine aldehyde dehydrogenase gbsA					0	0	0	0	0	0	0	0.5
2700865..2701401	+	178	15928202	-	SA2409	-	COG0602O	hypothetical protein					3	0	3	0	0	0	0	0
2701375..2703248	+	616	15928203	nrdD	SA2410	-	COG1328F	anaerobic ribonucleoside triphosphate reductase					1	0	1	0	0	0	0	0
2703438..2704808	+	456	15928204	-	SA2411	-	COG2851C	hypothetical protein					1	0	0	0	1	0	0	0
2705301..2705906	+	201	15928205	-	SA2412	-	COG1648H	precorrin-2 dehydrogenase					0	0	0	0	0	1	0	0
2705969..2707849	+	626	15928206	-	SA2413	-	COG0369P	sulfite reductase flavoprotein (NADPH)					0	0	0	0	0	1	0	0
2710164..2712164	+	666	15928208	-	SA2415	-	COG4591M	hypothetical protein					0	1	0	0	0	0	0	0
2713024..2713911	+	295	15928210	-	SA2417	-	COG0642T	hypothetical protein					0	0	0.3	0	0	0	0	0
2713922..2714587	+	221	15928211	-	SA2418	-	COG0745TK	hypothetical protein					0	0	1	0	0	3	0	0
2717418..2718179	+	253	15928215	-	SA2422	-	COG0627R	hypothetical protein					0	0	0	0	0	3	0	0
2718295..2720928	+	877	15928216	clfB	SA2423	-	-	clumping factor B					1	0	0	0	0	3	0	0
2721278..2721982	+	234	15928217	-	SA2424	-	COG0664T	hypothetical protein					1	0	2.5	0	0	0	1	0
2722081..2723022	+	313	161376695	arcC	SA2425	-	COG0549E	carbamate kinase					1	0	0.5	0	0	0	0	0
2729954..2730481	+	175	15928224	isaB	SA2431	-	-	immunodominant antigen B					0	0	0	0	0	0.3	0	0
2730739..2731197	-	152	15928225	-	SA2432	-	-	hypothetical protein					1	0	0	0	0	0	0	0
2733387..2735339	-	650	15928227	-	SA2434	-	COG1299G	hypothetical protein					0	1	0	0	0	3	0	0
2735353..2739579	-	312	15928228	pmi	SA2435	-	COG1482G	mannose-6-phosphate isomerase					19.5	2	13	0	1.3	2	0.5	0
2736403..2739384	+	993	15928229	-	SA2436	-	COG1511S	hypothetical protein					0.5	0.5	0.5	0	0	0.5	0	0
2739475..2741454	-	619	15928230	-	SA2437	-	COG1705NU	N-acetylmuramoyl-L-alanine amidase					26.5	8.5	12.5	0	0.5	18	0.5	0
2741719..2742279	+	186	15928231	-	SA2438	-	COG1335Q	hypothetical protein					0	0	0	0	0	0	0	1
2742448..2744355	+	635	15928232	-	SA2439	-	-	hypothetical protein					1	0	2	0	0	0	0	0.2
2745947..2747455	+	502	15928234	-	SA2441	-	COG0438M	hypothetical protein					0	0	1	0	0	6	0	0
2747473..2749863	+	796	15928235	-	SA2442	-	COG0653U	preprotein translocase subunit SecA					0	1	0	0	0	0	0	0
2750790..2752358	+	522	15928237	-	SA2444	-	-	hypothetical protein					0	0	0	0	0.3	0	0	0
2752348..2753901	+	517	15928238	-	SA2445	-	-	hypothetical protein					0.5	0	0	0	0	0	0	0
2755253..2762068	+	2271	15928240	-	SA2447	-	-	hypothetical protein					0	1	0	1	0	6	0	2
2764441..2764800	-	119	15928244	-	SA2451	-	-	hypothetical protein					0	0	0	0	0	1	0	0
2766789..2767556	+	255	15928248	-	SA2455	-	COG4464GM	capsular polysaccharide biosynthesis, capC					0	0	0.2	0	0	1	0	0
2769773..2770406	+	186	15928251	icaR	SA2458	-	COG1309K	ica operon transcriptional regulator IcaR					0	0	0	0	0	1	0	0
2772001..2772873	-	290	15928254	icaB	SA2461	-	COG0726G	intercellular adhesion protein B					0	0	0	0	1	0	0	5
2774055..2774165	-	36	15928256	-	SAS090	-	-	hypothetical protein					0.3	0	0	0	0.3	0.3	0	0
2774247..2776292	+	681	15928257	lip	SA2463	-	COG1075R	triacylglycerol lipase precursor					0.5	0	0	0	0.5	0	0	0
2778011..2778769	+	252	15928259	hisF	SA2465	-	COG0107E	imidazole glycerol phosphate synthase subunit HisF					0	0	0	0	0	0	0	1
2783489..2784307	+	272	15928266	hisZ	SA2472	-	COG3705E	ATP phosphoribosyltransferase regulatory subunit					0	0	0	0	0	0.5	0	0
2788992..2789546	+	184	15928271	-	SA2477	-	COG4720S	hypothetical protein					1	1	0	0	0	0	0	0
2790802..2791317	-	171	15928273	-	SA2479	-	COG2353S	hypothetical protein					0	0	0	1	0	0	0	0
2791468..2792442	+	324	15928274	drp35	SA2480	-	COG3386G	Drp35					0	0	1	0	0	0	0	0
2794548..2795315	+	255	15928277	-	SA2483	-	-	hypothetical protein					1	1	0	0	0	0	0	0
2795810..2796274	-	154	15928279	-	SA2485	-	-	hypothetical protein					0	0	0	0	0	1	0	0
2796512..2797930	-	472	15928280	-	SA2486	-	COG0471P	hypothetical protein					0	0	0	0	0	1	0	3
2802398..2802910	+	170	15928285	-	SA2491	-	COG3247S	hypothetical protein					0	0	0	1	0	0	0	0
2803941..2805821	-	626	15928287	vraE	SA2493	-	COG3127Q	hypothetical protein					0	0	0	0	1	0	0	0
2805913..2806104	-	63	15928288	-	SAS091	-	-	hypothetical protein					1	0	0	0	0	0	0	0
2806384..2806777	-	66	15928289	cspB	SA2494	-	COG1278K	cold shock protein cspB					1	0	3.5	0	0	3	0	0
2806814..2807383	+	189	15928290	-	SA2495	-	COG1476K	hypothetical protein					0	0	0	0	1	0	0	0
2808647..2808796	-	49	15928293	-	SAS092	-	-	hypothetical protein					0.3	0	0	0	0	0.7	0.3	0
2810511..2812388	+	625	15928296	gidA	SA2500	-	COG0445D	tRNA uridine 5-carboxymethylaminomethyl GidA					0	0	0	0	0	2	0	0
